# Supplementary material for: Swift metabolite changes and leaf shedding are milestones in the acclimation process of grapevine under prolonged water stress
Source: BMC Plant Biol. 2019 Feb 11;19:69. doi: 10.1186/s12870-019-1652-y (PMC6371445; doi:10.1186/s12870-019-1652-y)
Supplement: Supplementary file 1 — Table S1. Stomatal conductance measurements of 2014 and 2015 presented as mean (N = 4) and standard error. The respective time points are indicated with days from treatment application. Table S2. Fold change (Treatment/Control) of leaf secondary metabolites during the time course of the experiment in 2014 and 2015. Table S3. Fold change (Treatment/Control) of leaf central metabolites during the time course of the experiment in 2014 and 2015. Table S4. Summary of RNA sequencing analysis metrics. The table show the number of filtered reads and aligned reads (filtered) to the 12X grapevine reference genome that are counted. Table S5. Transcript abundance of the all 29,970 genes, reported as Reads Per Kilobase of transcript, per Million mapped reads (RPKM), in leaves of well-watered and water deficit treated grapevines at day 4, 8 (2014) and day 12 (2015). Tables S6–S8. Summary of differentially expressed genes (FDR < 0.05, |log2 FC| > 1) in grapevine leaves comparing well-watered and water deficit treatments. DESeq2 statistical outputs of day 4, 8 (2014) and day 12 (2015) treatments are listed in Table S6, S7, and S8, respectively.. Annotation of genes were referred from Vitisnet (https://www.sdstate.edu/agronomy-horticulture-and-plant-science/functional-genomics-bud-endodormancy-induction-grapevines-5) (Grimplet et al. 2009). Table S9. List of differentially expressed genes in grapevine leaves that are common and unique leaves in each intersection of the Venn diagram described in Fig. 4b. Table S10. Summary of enriched (FDR < 0.05) plant GO slim categories in grapevine leaves comparing well-watered and water deficit treatments at day 4, 8 (2014) and day 12 (2015). Other statistical outputs of BiNGO (Maere et al. 2005) are reported. Table S11. Summary of cis-regulatory elements (CRE) enriched at a threshold of FDR < 0.01 in promoters of drought-regulated genes at day 4, 8 (2014) and day 12 (2015). For each treatment group, the number of genes containing the CRE, group [file 12870_2019_1652_MOESM1_ESM.xlsx]

## Sheet: Table_S1
Stomatal conductance (mmol H2O m-2s-1)
Table S1A (2014)
		Days from Treatment application
		-14	-9	-1	1	4	8	13	18	28	35	53
WW	Mean	229.25	102	142.5	177.75	225	191.75	138.75	167	112.25	67.6333	71.6667
	SE	36.691	27.2152	27.1309	18.1584	19.0569	27.8459	6.52399	39.5116	35.1672	11.2717	7.00595
WD	Mean	234.25	201.25	218.75	176	32	15.75	11.25	19.55	16.15	14.975	10.75
	SE	35.2074	44.5054	46.5642	9.35414	3.34166	2.17466	4.44175	2.01101	4.55586	2.40499	3.11916
Table S1B (2015)
		Days from Treatment application
		0	1	3	6	12	26	52
WW	Mean	225	276.5	319	175	203.25	369.75	180.25
	SE	43.6368	25.5816	13.6198	20.9921	20.6615	27.3842	9.8351
WD	Mean	214	190	43.75	21.5	25.5	50.75	43.75
	SE	29.1862	58.0402	12.9188	7.64308	2.90115	5.79332	9.25

## Sheet: Table_S2
LC_MS based metabolite fold change 2014-15
	2014										2015
	-1	1	4	8	13	18	28	35	53		Days after treatment	-1	1	3	6	12	26
Catechin	0.753981	0.968851	0.820829	0.632807	0.780417	0.764251	0.587552	0.692242	0.52895		Catechin	1.36566	0.942929	0.753191	0.97273	0.868668	0.891334
Citrate	1.28755	1.22616	0.967477	1.059	1.3845	1.26575	1.46499	1.71774	1.39234		Citrate	1.16114	1.21023	1.37122	1.05312	1.45401	1.6588
Coumarate hexoside	1.16486	1.30689	1.15685	0.853239	0.998666	0.938591	0.939214	1.06631	0.920612		coumaric acid hexoside	0.97605	0.982452	1.06023	0.759004	0.88856	0.876513
Epigallocatechin	0.784454	0.700955	0.707502	0.564777	0.671147	0.711177	0.699799	1.12512	0.849514		Epigallocatechin	0.884966	0.842178	0.932841	1.04066	0.851937	0.826997
Kaempferol hexoside	1.01372	1.09404	0.923792	0.81116	1.20503	0.956236	0.91874	1.07038	1.01435		kaempferol hexoside	1.02622	0.98227	1.01345	0.887532	0.976331	0.891774
Myricetin glucuronide	0.877395	0.93064	0.860577	1.00243	0.943991	0.923858	0.887429	0.90862	1.0665		Myricetin 3-O-glucuronide	0.926112	1.00713	0.939278	0.940575	1.00509	0.880466
Naringenin chalcone hex.	0.798386	0.806892	0.831044	0.88939	1.12214	1.07117	0.927581	1.24698	0.754846		Naringenin chalcone hexose	0.944632	0.833824	1.048	0.845458	0.927677	0.930648
p-coumarate	0.86827	0.807141	0.831319	1.04258	1.02958	0.933775	0.846552	0.940103	1.07139		p-coumaric acid	0.920906	1.12584	1.04435	1.01187	0.998621	1.0318
p-Coumaroyl tartarate	0.88137	0.786079	0.814342	1.05595	1.08142	0.88257	0.850533	0.844265	1.0722		p-Coumaroyl tartaric acid	0.787164	1.04899	1.12682	1.08182	0.958741	1.16842
Phenylalanine	1.66211	1.51294	2.13748	3.25866	2.99057	1.92106	0.879661	1.11473	0.991488		Phenylalanine	0.960407	0.975206	2.12888	7.65019	6.77111	0.500245
Piceid	1.22432	0.795703	0.986332	0.781677	0.639254	0.694842	0.946376	0.908604	0.369373		Piceid	0.982032	0.481717	0.526221	1.2033	0.956848	0.507846
Procyanidin dimer B1	0.917397	0.875913	0.947265	0.704983	0.879328	0.74439	0.739047	1.0417	0.692359		Procyanidin dimer B1	1.05712	1.04439	0.870966	1.14853	0.929858	0.816369
Procyanidin dimer B2	0.916924	0.746607	0.905045	0.768768	0.943453	0.444098	0.671731	1.24889	0.28979		Procyanidin dimer B2	0.857385	1.02775	0.807709	1.05853	0.920753	0.771626
Quercetin	0.845689	0.790827	0.683354	0.992747	1.19947	0.977596	1.00825	1.42684	1.13449		Quercetin	0.811082	1.05576	1.19635	1.13555	1.182	1.29672
Quercetin glucoside	0.881203	0.883542	0.8097	0.972965	0.922104	0.847025	1.0108	1.03708	0.924161		Quercetin 3-glucoside	1.0218	1.06324	1.03945	1.02348	0.931098	1.14368
Rutin	0.979311	0.71045	0.770991	0.889176	0.849274	1.00405	1.09203	1.07651	0.823812		Rutin	0.993771	0.519234	0.540257	0.932014	0.9171	0.969986
Sucrose	1.03054	0.987655	1.1112	0.881974	0.470623	0.833883	0.706808	0.425394	0.850809		Sucrose	1.09882	1.3112	1.70836	0.451835	0.596916	0.74137
Tartarate	0.947546	0.952912	0.865652	1.11082	0.98183	1.0033	1.22376	1.49925	1.54964		Tartarate	1.03935	2.31025	2.36377	0.974124	0.908816	1.49686
Abscisic acid	1.09661	1.28124	3.866	6.06784	4.35343	4.26596	5.05344	4.87005	1		Abscisic acid	1.14274	1.21154	1.16502	1.36583	1.57411	1.94787
	0	2	2	4	4	1	2	3	6			1	3	0	4	3	5

## Sheet: Table_S3
GC_MS based metabolite fold change 2014-15
	2014											2015
	Days after treatment	-1	1	4	8	13	18	28	35	53		Days after treatment	-1	1	3	6	12	26
AA	Alanine	0.679669	1.2448	1.98461	1.14274	2.0069	1.28698	1.13844	1.17971	0.87679	AA	Alanine	1.65347	1.45364	0.924767	1.66134	0.730894	0.677905
	Glycine	0.98734	0.808264	0.95247	0.692474	0.832712	0.627325	2.68302	1.22633	1.17213		Glycine	0.961555	1.32151	0.952513	0.831661	0.776555	0.924549
	Serine	0.80608	1.76157	1.19361	0.713078	0.80132	0.92203	1.60602	0.466841	1.85445		Serine	0.857157	0.302449	0.790623	1.34186	0.284827	0.198185
	Aspartic	1.85119	3.21637	2.68786	0.654577	5.39659	3.70549	2.2984	4.52704	2.61113
	GABA	0.395599	0.63878	0.811055	2.29847	3.33628	3.57703	17.4503	7.03768	2.82337
	Leucine	1.07359	0.716522	6.79342	13.9237	16.0059	4.24945	2.14597	2.35435	1.32269
	Threonine (DL)	1.37682	2.07675	1.70827	2.16996	2.14608	1.37708	1.17721	0.704056	1.72492
	Glutamic	1.06125	1.97678	1.40767	1.97117	2.46766	1.67029	1.82718	1.0398	1.44165
	Proline (+CO2)	N.F	0.650711	1.24327	3.43332	4.7727	1.588	1.144	0.766911	1.32325
	Pyroglutamic	1.09246	1.66312	1.04162	1.59254	1.83999	1.14032	1.30975	1.24429	1.25252		Pyroglutamic	0.96194	1.31869	1.2262	1.12796	0.692462	1.0771
	Serine	N.F	1.35652	1.76876	0.562747	1.03587	0.99337	0.576819	0.891234	0.811417		Serine	0.857157	0.302449	0.790623	1.34186	0.284827	0.198185
	Threonine	0.980831	0.953608	0.570869	0.895667	1.15383	0.8613	1.44286	0.636452	1.68755		Threonine	0.727374	0.986947	0.995716	0.614717	0.510639	1.09216
Organic acid	Malic acid (2-methyl)	1.03562	1.07589	0.550966	0.382397	0.560488	0.413672	0.460795	0.556633	0.560653	Organic acid	Malic acid (2-methyl)	0.902512	0.80327	0.655794	0.365397	0.555969	1.42413
	Succinic	0.978873	1.05509	0.363924	0.482182	0.687936	0.583209	0.603766	0.656402	1.00648		Succinic	1.10639	0.84207	0.651661	1.48621	0.912985	0.778078
	Glyceric	0.895229	1.12	0.480222	0.771785	0.519479	0.446089	0.798358	0.863655	0.583591		Glyceric	0.780543	0.758511	0.607788	0.378065	0.465366	1.49971
	Butanoic acid (2,4-dihydroxy)	0.99711	0.922987	0.848447	0.555582	0.979816	0.746419	0.692642	0.561498	0.629151		Butanoic acid (2,4-dihydroxy)	1.30614	0.692523	0.807231	0.678581	1.17532	1.12654
	Quinic	0.837506	0.809059	0.598491	0.556191	0.812787	0.717317	0.661732	1.16152	0.852938		Quinic	0.847919	1.08096	0.858359	1.27613	1.4198	1.68042
	Fumaric	0.962683	1.04839	0.624315	0.844155	0.873231	0.783327	0.75981	0.831546	0.644459		Fumaric	0.98446	0.859314	0.84386	0.974982	1.00102	0.934465
	Maleic	0.827069	0.964389	0.61492	0.846086	0.971787	0.709707	0.831833	0.867992	0.751167		Maleic	0.972114	0.88541	0.866172	0.843007	0.985992	1.16108
	Glucoronic	0.978402	0.884009	0.683325	1.18431	1.19625	0.950469	0.586234	0.174228	0.845724		Glucoronic	0.987365	1.04175	0.762023	1.1554	0.791845	1.18574
	Galactonic	1.01283	1.15716	0.779215	0.547195	0.764464	0.377133	0.736219	1.10633	1.0525		Galactonic	1.08674	0.57649	0.602283	0.740423	0.647969	0.799585
	Gallic	0.972522	0.721546	0.649483	0.866886	0.982994	0.767305	0.872872	0.884216	0.884737		Gallic	1.0503	1.05171	0.875182	1.2162	1.09887	1.01626
	Ascorbic	0.881781	1.0634	0.771127	0.72103	0.871871	0.65756	0.608107	0.949233	1.09439		Ascorbic	0.893414	1.13906	0.761294	0.935343	0.812883	1.3653
	Itaconic	0.875853	1.04011	0.614389	0.897707	1.01942	0.803679	0.697599	0.979639	0.875845
	Lyxonic	1.00621	1.10296	0.823679	0.81923	1.13078	0.853094	0.744285	0.847894	0.627878		Lyxonic	1.40866	0.951426	0.767816	0.930373	1.10137	1.09666
	Dehydroascorbic acid (dimer)	1.00591	1.03627	0.931521	0.690214	0.810301	0.661906	0.664908	1.01185	1.2234		Dehydroascorbic acid (dimer)	1.01092	1.10852	0.692244	0.712144	0.594541	1.32957
	Benzoic acid (3,4-dihydroxy)	1.09377	1.05871	0.68865	0.886858	1.03186	0.783143	0.83095	0.932491	0.921304		Benzoic acid (3,4-dihydroxy)	1.0579	1.17444	0.91505	1.28774	0.995302	1.02675
	Glutaric acid (2-hydroxy)	0.877331	1.05605	0.884726	1.69934	1.68194	1.11261	1.72431	1.1349	1.58709		Glutaric acid (2-hydroxy)	1.19962	1.80734	1.30993	2.06958	2.17187	3.53727
	Pyruvic	1.13975	1.16989	0.615343	0.882484	0.958728	0.805842	0.882482	0.944161	1.03557		Pyruvic	1.12777	1.09297	0.945738	1.29258	0.881611	1.02381
	Malic	1.09342	1.18323	0.734121	0.793617	0.984309	0.759063	1.12488	0.968743	0.801569		Malic	1.04602	0.895125	0.894001	0.828711	0.809681	1.00527
	Threonic acid (1,4-lactone)	0.671901	0.908336	0.610866	0.822702	1.23352	0.704197	0.909561	1.12894	1.61031		Threonic acid (1,4-lactone)	0.80451	1.32627	1.12374	1.0664	0.828713	1.04117
	Malonic	0.843799	0.943414	0.645544	1.10403	1.1271	0.810802	0.990546	1.03896	1.21471		Malonic	0.964468	1.15997	0.882996	1.65934	1.0801	1.19198
	Citric acid	0.91904	1.28591	0.650857	1.12826	2.08572	1.18183	1.41513	1.59247	1.79387		Citric acid	0.986777	1.37	1.63589	1.44629	2.71453	4.91956
	Erythronic acid (1,4 lactone)	0.829629	1.01738	0.687838	1.37161	1.50381	1.1478	1.23147	1.79001	2.07556		Erythronic acid (1,4 lactone)	1.01818	1.99618	1.26993	2.09783	1.6862	2.48892
	Tartaric	1.05176	1.07847	0.500684	0.997766	0.976851	0.769156	0.985289	1.14991	1.56586
	Erythronic	1.08978	1.26972	0.79089	0.995059	1.43693	1.01089	0.83886	0.975748	0.865202		Erythronic	1.2883	1.00748	0.850684	1.22851	1.20582	1.0061
	Threonic	0.816636	0.851215	0.599607	0.6415	1.21347	0.608197	0.865051	0.943905	1.48288		Threonic	0.727374	0.986947	0.995716	0.614717	0.510639	1.09216
	Glycolic	1.12247	0.995896	0.693387	0.917408	1.14461	0.746621	1.1306	0.891339	1.21021
	Isocitric	0.963492	1.18375	0.756793	1.24975	1.75154	1.21912	1.23232	1.34234	1.70369
	Glycerol-3-phosphate	0.872954	0.843898	0.937486	1.22142	1.35981	1.03386	1.18794	1.25705	1.01652		Glycerol-3-phosphate	1.37115	1.29979	0.98785	1.79558	1.1438	0.954129
	Glucopyranose	0.930605	0.81643	0.792269	0.881047	1.06476	1.16933	2.13604	0.95964	0.983304		Glucopyranose	0.981618	1.09591	0.885086	1.47682	1.16551	1.10953
	Malonic	1.25479	0.989539	0.842579	0.812042	1.6117	1.13314	1.06529	0.989724	1.17557		Malonic	0.964468	1.15997	0.882996	1.65934	1.0801	1.19198
Sugars	Fructose-6-phosphate	0.992225	0.824572	0.581572	0.80032	0.731668	0.735054	1.00784	0.980805	0.706637	Sugars	Fructose-6-phosphate	0.906193	1.08961	0.901557	0.49351	0.726214	0.938152
	Sucrose	1.33695	1.18785	0.748212	0.817918	0.700902	0.759637	0.602687	0.501848	0.842889		Sucrose	1.20759	0.942252	0.816946	1.13072	0.977106	0.933995
	Ribulose	0.877766	1.06401	0.792319	0.805515	0.823237	0.801265	0.782287	0.909014	1.05809
	Glucose (1,6-anhydro, beta)	0.972633	0.933374	0.649262	1.01271	1.14622	0.796668	0.94309	0.79526	0.874525
	Glucos-6-phosphate	0.971403	1.03331	0.718981	1.01667	0.947689	0.819656	1.0731	1.18934	0.780299		Glucos-6-phosphate	1.07972	1.12186	0.738528	0.686896	0.843724	1.13112
	Maltose	0.841839	1.17311	0.633325	1.26728	1.03606	0.886507	0.894285	0.887439	0.943217		Maltose	0.961992	0.832634	0.792212	1.25204	1.22983	1.07933
	Fructose	1.07227	0.91931	0.661097	1.04915	1.50494	1.48162	2.00728	1.56724	1.93495		Fructose	0.940933	1.35079	0.533434	1.12012	1.35668	1.63183
	Myo-Inositol	1.33849	1.20973	0.838287	0.924008	1.0114	0.797142	0.812915	0.854414	0.933881		Myo-Inositol	1.034	1.32243	0.995257	1.36399	1.15164	1.2705
	Glucopyranose (-H2O)	0.857329	0.997506	0.692936	1.03284	1.18316	0.791348	0.97905	1.12104	1.07827		Glucopyranose (-H2O)	0.981618	1.09591	0.885086	1.47682	1.16551	1.10953
	Glucose	1.13893	1.10041	0.788651	1.0021	1.03341	0.863413	1.0582	1.13135	1.42052		Glucose	0.877858	1.31195	0.845766	1.12213	0.941528	1.91735
	Galactinol	1.32445	1.06801	1.0898	1.47152	1.0172	1.05372	1.00087	0.604629	1.06018		Galactinol	0.933466	1.39467	0.55918	1.40203	1.34989	1.00596
	Xylose,D-	0.958708	0.961732	0.676814	1.21312	1.26336	0.89488	1.16472	0.922911	1.64266
	Rhamnose	0.826576	1.08648	0.733673	1.06608	1.16244	0.927345	1.22785	1.44205	1.77135
	Raffinose	1.41992	1.2824	1.27511	0.848383	0.692466	1.56306	1.41368	0.717408	1.14797		Raffinose	1.80929	1.32867	0.621117	1.23054	3.67934	1.16856
	Xylulose	1.00688	0.970626	0.901812	0.764656	1.43971	1.30847	1.52778	1.71583	1.04409
Others	Epicatechin	0.698814	0.512761	0.579113	0.610848	0.744421	0.495844	0.467586	0.561922	0.412213	Others	Epicatechin	0.785468	1.11546	0.604951	1.03752	0.885312	0.957745
	Epigallocatechin	0.680028	0.641699	0.401264	0.491202	0.617251	0.573416	0.44988	0.754245	0.775874		Epigallocatechin	0.728934	0.731763	0.799352	0.923433	0.86117	0.864682
	Shikimic	0.523097	0.887529	0.421533	0.168912	0.240568	0.403715	0.393295	1.66077	0.747096		Shikimic	0.504258	0.743503	1.01138	0.573306	0.676682	0.585011
	Cinnamic acid (4-hydroxy)	0.969029	0.857596	0.661234	1.06656	1.20611	0.775563	0.676092	0.793005	0.939957		Cinnamic acid (4-hydroxy)	0.778972	1.22978	0.983869	1.47777	1.09839	1.384
	Cinnamic acid (3-hydroxy)	0.945077	0.760511	0.63863	1.25479	1.29463	0.755543	0.77834	0.825776	0.943562		Cinnamic acid (3-hydroxy)	0.898553	1.18066	0.783641	1.45168	1.15656	1.08962
	Phosphoric_acid,_2-amino	1.08403	1.20064	0.611576	0.880127	0.970965	0.801479	0.706187	0.719803	1.2384		Phosphoric_acid,_2-amino	0.917527	0.999068	0.539375	1.04688	1.1678	1.30882
	Caffeic acid (cis)	1.04525	0.903873	0.736597	1.02766	1.17144	0.894561	0.812089	0.83891	1.01425		Caffeic acid (cis)	0.985894	0.993848	0.842139	1.15222	1.15866	0.976941
	Caffeic acid (trans)	1.0302	0.994019	0.72537	1.10021	1.16998	0.935322	0.804661	0.900464	0.990524		Caffeic acid (trans)	0.87288	1.09085	0.958725	1.19838	1.16021	1.25262
	Nicotinic	0.952878	1.00834	1.83464	2.28928	2.10379	1.44992	1.03006	1.07405	1.41929
	Quinic acid (3-caffeoyl cis)	1.16863	1.0483	0.769113	0.570039	0.970294	0.928789	0.881533	1.40148	1.26398		Quinic acid (3-caffeoyl cis)	0.985443	0.848044	0.75855	0.751324	1.07699	1.18308
	Kampferol (+H2)	0.869718	0.865845	0.827299	1.12229	1.25057	1.04222	0.768299	0.995463	1.30445		Kampferol (+H2)	0.947625	1.0546	0.824918	1.3674	1.08489	1.13386
	Ethanolamine	0.684238	1.13365	0.998713	0.856025	1.35497	1.11629	1.1384	0.434439	1.04027		Ethanolamine	1.03358	1.14586	0.827132	1.27416	1.04633	1.1276
	Phosphoric	0.845808	1.05877	0.890888	1.19042	1.61217	0.87159	1.45591	1.469	0.939061		Phosphoric	1.08325	1.36906	1.25924	0.89947	0.540935	0.769093
												Triazole,_4-methyl-5-hydroxymethyl	1.23497	0.956315	0.91291	1.33062	0.874883	0.962101
												Hydroquinone	1.05337	1.95117	1.187	1.16371	0.962895	1.04169
												Glutaric_acid,_2-oxo-	1.37487	0.804021	0.997268	0.633584	0.485503	0.60988
												Quercitin	0.979754	0.992851	0.872928	1.50573	1.29658	1.18001
Total # of signi metabolites		1	2	23	11	13	8	13	13	14	Total # of signi metabolites		1	5	2	8	7	7

## Sheet: Table_S4
Day	Treatment	Biol. Rep	Filtered reads	Aligned + Summarized
12D(2015)	Control	Rep1	32406105	28063664
12D(2015)	Control	Rep2	40732881	35226488
12D(2015)	Control	Rep3	30727427	25182625
12D(2015)	Deficit	Rep1	31027999	25644252
12D(2015)	Deficit	Rep2	27046044	22977591
12D(2015)	Deficit	Rep3	44162848	37040234
4D(2014)	Control	Rep1	17264777	13515103
4D(2014)	Control	Rep2	19830371	15740489
4D(2014)	Control	Rep3	18655807	14664399
4D(2014)	Deficit	Rep1	27692476	21421557
4D(2014)	Deficit	Rep2	16569820	13033238
4D(2014)	Deficit	Rep3	22358566	17586833
8D(2014)	Control	Rep1	18266877	14266952
8D(2014)	Control	Rep2	14037379	11076457
8D(2014)	Control	Rep3	18772758	14961354
8D(2014)	Deficit	Rep1	18301616	14359221
8D(2014)	Deficit	Rep2	15451524	12029129
8D(2014)	Deficit	Rep3	18557665	14589031

## Sheet: Table_S5
Gene	4D(2014)_Control	4D(2014)_Deficit	8D(2014)_Control	8D(2014)_Deficit	12D(2015)_Control	12D(2015)_Deficit
VIT_00s0120g00010	43.5615	51.4076	30.8209	45.3855	9.6625	15.0073
VIT_00s0120g00020	130.32	132.63	124.447	149.865	24.6911	26.0945
VIT_00s0120g00030	2.41531	0	0	1.76041	0	0
VIT_00s0120g00060	25.4508	16.3907	20.6325	21.603	0	0.44136
VIT_00s0120g00070	0	1.51754	0	0	0	0
VIT_00s0120g00100	28.4985	27.5756	25.939	25.6132	13.2222	15.2551
VIT_00s0120g00270	13.9339	13.4871	10.822	14.5103	1.70503	4.31736
VIT_00s0120g00280	19.741	18.0903	13.8585	13.7835	15.0163	9.96229
VIT_00s0120g00290	111.151	125.965	87.3859	118.409	122.394	123.92
VIT_00s0125g00010	6.96695	7.95417	2.93755	3.19888	0	0
VIT_00s0125g00020	3605.19	4946.05	4254.78	4095.05	13.5208	126.86
VIT_00s0125g00030	24412.2	19880.2	18291.6	17368.6	8.50141	10.8896
VIT_00s0125g00040	8946.01	8244.45	7027.82	6986.62	16.5092	18.7769
VIT_00s0125g00050	303.619	325.981	304.278	263.823	2.29246	51.6998
VIT_00s0125g00060	377.645	395.741	349.216	340.497	195.215	468.871
VIT_00s0125g00070	1369.13	1703.28	1248.51	1432.96	217.971	693.666
VIT_00s0125g00080	948.919	807.899	1058.12	691.731	12.6795	159.189
VIT_00s0125g00090	89.9465	73.2944	94.892	64.4013	42.7171	37.0997
VIT_00s0125g00100	4.21993	6.39972	5.55162	7.3236	0	1.3939
VIT_00s0125g00140	0	0	0	0	1.14841	2.0822
VIT_00s0125g00160	75.2488	48.6782	78.8389	42.8495	1.56802	4.34714
VIT_00s0125g00170	1042.08	1153.21	964.648	1146.34	371.833	266.529
VIT_00s0125g00180	15.8013	11.3285	16.9467	6.11923	20.8488	4.04536
VIT_00s0125g00190	176.176	202.138	209.002	228.445	177.179	204.757
VIT_00s0125g00200	4.13011	4.96398	0	0	8.23095	1.66824
VIT_00s0125g00210	55582.6	56433.8	50289.6	43747.1	46.8928	33.546
VIT_00s0125g00220	50.5792	47.1284	43.5881	41.4143	3.44715	5.75634
VIT_00s0125g00230	3.04309	3.03509	2.33153	0	0	0.556079
VIT_00s0125g00250	82.3704	88.2419	69.1799	65.64	77.5563	78.4338
VIT_00s0125g00260	374.71	398.103	380.615	433.24	332.241	266.843
VIT_00s0125g00270	245.144	235.621	230.028	266.644	257.86	377.136
VIT_00s0125g00280	3020.53	3526.87	2617.46	3471.13	7448.97	10783.6
VIT_00s0125g00290	4.83061	0	0	0	2.83221	4.81203
VIT_00s0125g00310	198.017	173.88	163.042	179.283	60.8526	121.094
VIT_00s0125g00320	0	2.75756	2.33153	0	0	0
VIT_00s0125g00350	10.5779	4.18678	10.822	5.81275	20.1478	14.1944
VIT_00s0125g00410	0	0	0	0	0	2.04176
VIT_00s0125g00420	337.242	285.388	321.733	260.196	249.052	218.652
VIT_00s0125g00430	4.3889	7.60789	6.32876	4.03033	0.516375	1.67847
VIT_00s0125g00440	11.4546	9.10526	9.2527	6.89177	0	0
VIT_00s0131g00010	44.6652	27.9861	15.3614	6.26159	48.1364	14.547
VIT_00s0131g00050	0	0	0	2.79448	1.1125	0.44136
VIT_00s0131g00130	7.21598	3.26945	0	3.19888	1.23708	0
VIT_00s0131g00200	0	0	2.33153	0	0	0
VIT_00s0131g00210	3.83406	2.40895	3.70108	0	0	0
VIT_00s0131g00220	3.83406	3.82397	0	0	0	0
VIT_00s0131g00250	78.7647	73.4015	99.7613	98.2163	3.90355	2.58109
VIT_00s0131g00290	6.40709	4.37735	3.36265	4.61358	0	0
VIT_00s0131g00320	12.8142	4.71536	8.47336	4.61358	12.4216	2.81699
VIT_00s0131g00330	0	0	0	0	1.1125	0.950882
VIT_00s0131g00420	15.6493	9.43072	8.81265	9.47666	0	0
VIT_00s0131g00430	3.83406	3.97709	5.75006	0	0.516375	1.01046
VIT_00s0144g00010	418.953	436.029	381.59	518.556	370.94	401.618
VIT_00s0144g00020	5.95666	0	8.29302	11.2932	1.27349	1.01046
VIT_00s0144g00040	10.4072	5.94098	18.2553	8.68309	1.22954	0
VIT_00s0144g00090	12.9463	14.3186	22.2065	13.3079	12.6343	10.7253
VIT_00s0144g00120	73.1108	58.9467	72.4027	49.4586	17.2684	13.4322
VIT_00s0144g00170	7.66812	9.58534	5.02314	8.68309	3.28091	1.97791
VIT_00s0144g00190	22.7893	31.4394	29.57	13.9257	5.12035	3.95583
VIT_00s0144g00210	98.8345	90.0087	78.5366	116.403	22.7953	28.0293
VIT_00s0144g00220	23.525	22.1748	29.2772	16.2049	8.18188	6.89222
VIT_00s0144g00230	28.8827	28.8403	29.3215	26.0734	0	0
VIT_00s0144g00240	5.52967	5.35745	10.9995	9.35357	0	0
VIT_00s0144g00270	35.0909	37.6638	44.9839	26.2091	16.468	14.4526
VIT_00s0144g00290	90.6801	88.4853	85.8257	112.118	4.71027	10.2798
VIT_00s0144g00300	31.7274	24.9535	39.3749	19.8332	6.71287	6.47605
VIT_00s0145g00110	0	0	3.36265	1.76041	0	0
VIT_00s0153g00010	0	0	5.61933	6.26159	0	0
VIT_00s0153g00040	2.10996	0	0	3.52082	0	0.950882
VIT_00s0153g00050	99.846	45.6071	97.7994	39.387	207.002	86.0673
VIT_00s0153g00060	7.50492	5.27502	6.11035	4.77849	0	0
VIT_00s0160g00020	10.4072	7.1593	9.69957	9.86548	0.325296	0
VIT_00s0160g00090	54.2159	52.1532	54.9176	35.8309	10.0316	9.61415
VIT_00s0160g00100	35.7179	29.3034	36.0776	29.6957	8.87177	10.2507
VIT_00s0160g00110	31.3783	32.2167	48.7125	25.1157	16.4838	12.2428
VIT_00s0160g00120	3.34936	6.39972	5.33788	0	0	0
VIT_00s0160g00130	77.6383	94.4594	70.5623	86.3404	11.6724	11.004
VIT_00s0160g00140	0	3.82397	2.33153	0	0	0
VIT_00s0160g00150	14.3564	12.0768	8.81265	19.6935	1.15704	1.15669
VIT_00s0160g00160	14.3564	11.882	13.5893	14.6472	3.74018	3.51704
VIT_00s0160g00170	26.495	17.6001	25.576	18.0616	15.3307	10.5865
VIT_00s0160g00180	0	0	0	0	5.29793	1.86129
VIT_00s0160g00210	7.66812	9.49576	9.60892	9.65551	0.819694	0
VIT_00s0160g00220	45.902	38.7429	33.1721	45.3112	0	1.01046
VIT_00s0160g00240	14.8695	12.9679	6.81745	8.30508	0	0
VIT_00s0160g00250	4.21993	7.87983	7.69856	5.58895	9.537	12.4059
VIT_00s0160g00310	13.2027	12.3577	17.3138	11.8886	2.23422	1.2731
VIT_00s0160g00320	10.4072	8.56837	8.10447	5.34564	2.98155	2.93478
VIT_00s0160g00330	3.60799	7.22685	4.23668	10.4637	1.80203	2.88744
VIT_00s0160g00340	30.5656	33.2179	33.2945	31.6439	21.2605	21.0185
VIT_00s0160g00350	8.43986	7.95417	3.70108	7.61685	4.95582	10.5653
VIT_00s0160g00360	7.77317	6.94861	7.97373	5.28123	0.882988	0.802005
VIT_00s0160g00370	16.0603	16.9927	13.6915	10.1558	3.33749	3.87164
VIT_00s0163g00030	0	0	2.93755	2.21798	1.92737	7.66408
VIT_00s0163g00040	0	1.91198	0	0	0	0
VIT_00s0163g00050	15.8013	17.089	10.6758	17.4382	14.7545	20.0478
VIT_00s0163g00070	3.83406	5.51512	6.11035	2.21798	6.65638	4.19394
VIT_00s0163g00080	14.3564	12.4335	13.4506	17.0593	5.53565	3.25197
VIT_00s0169g00040	190.809	215.113	197.318	229.244	3.61901	4.69015
VIT_00s0169g00050	18.9112	24.531	13.1643	44.0093	2.12813	4.77147
VIT_00s0169g00060	5.20362	2.75756	3.36265	9.03078	0	0.505232
VIT_00s0169g00070	26.7927	23.102	22.4773	31.622	0	0
VIT_00s0169g00080	22.7893	35.644	18.0242	28.7415	0.469157	0
VIT_00s0169g00090	177.151	181.471	174.577	218.957	4.34314	7.70122
VIT_00s0169g00100	7.50492	9.21631	16.0136	9.65551	0	0
VIT_00s0173g00030	0	0	3.36265	0	0	0
VIT_00s0173g00040	6.96695	3.26945	4.56382	4.03033	0	0
VIT_00s0173g00060	0	0	2.66894	4.43596	0	0
VIT_00s0173g00130	58.3671	60.1298	70.6043	79.9975	0.469157	3.37717
VIT_00s0173g00140	25.8364	27.1081	15.7456	42.5653	0	0.754716
VIT_00s0173g00150	10.1857	12.1403	4.23668	17.5452	0	0
VIT_00s0173g00170	8066.37	8909.53	7168.24	5827.44	4.25118	3.33648
VIT_00s0173g00220	0	4.71536	4.66307	3.79269	0	0
VIT_00s0173g00230	18.8585	24.9703	16.586	44.2409	0	1.72787
VIT_00s0173g00240	13.8119	20.651	7.24462	17.5452	0	0.700616
VIT_00s0173g00250	34.3427	36.961	26.5103	39.3542	1.27349	2.7711
VIT_00s0173g00260	178.633	223.855	184.693	257.784	0.882988	1.7562
VIT_00s0174g00010	7.21598	0	4.23668	6.39775	2.61585	1.24601
VIT_00s0174g00070	261.635	594.515	123.397	753.847	224.423	734.187
VIT_00s0174g00090	14.03	20.0433	11.8111	19.311	14.6722	13.9441
VIT_00s0174g00100	32.7516	35.1022	29.4536	23.7772	13.9139	12.3765
VIT_00s0174g00110	14.2492	12.5085	15.4769	10.5625	15.9127	8.31889
VIT_00s0174g00120	83.1188	83.0928	82.2557	79.4597	32.5798	39.4301
VIT_00s0174g00130	77.9673	70.8935	78.8348	76.58	72.0963	79.1852
VIT_00s0174g00140	83.1833	95.4423	78.6802	120.431	53.9759	74.6278
VIT_00s0174g00150	569.593	556.354	546.653	580.259	413.191	451.112
VIT_00s0174g00170	113.137	132.149	94.2686	102.648	27.8407	47.8026
VIT_00s0174g00180	0	0	0	0	0.852516	0.863934
VIT_00s0174g00190	1113.95	978.148	1105.87	961.211	2184.65	1376.78
VIT_00s0174g00200	287.393	274.075	253.435	271.444	332.617	370.691
VIT_00s0174g00210	0	0	0	0	0	0.754716
VIT_00s0174g00230	49.6123	39.1241	43.1705	41.2899	0	0.802005
VIT_00s0174g00240	9.79359	9.02015	10.9995	8.68309	0	0
VIT_00s0174g00250	0	0	0	0	0.591101	2.04861
VIT_00s0174g00260	503.66	459.998	440.858	544.37	423.507	665.593
VIT_00s0174g00290	87.3492	75.718	73.7243	70.5365	73.2927	69.7018
VIT_00s0174g00300	59.3006	73.0312	61.7883	74.7001	77.238	146.993
VIT_00s0174g00310	238.845	291.431	212.007	258.081	155.098	197.861
VIT_00s0174g00320	198.128	186.738	169.617	234.212	175.736	600.063
VIT_00s0174g00330	7.77317	3.03509	2.93755	0	19.2599	15.3528
VIT_00s0179g00080	0	3.47431	0	2.79448	1.70503	2.58109
VIT_00s0179g00090	127.814	139.16	145.033	127.074	142.535	121.533
VIT_00s0179g00100	1973.12	1742.39	1568.24	641.491	1288.33	440.64
VIT_00s0179g00110	102.082	106.667	107.738	142.386	97.2038	151.169
VIT_00s0179g00130	115.255	120.815	118.702	122.507	29.8912	31.8067
VIT_00s0179g00140	238.12	226.128	243.742	240.381	80.1779	92.4874
VIT_00s0179g00150	3826.58	3269.16	4631.73	2987.37	8468.86	5284.92
VIT_00s0179g00160	60.2885	46.8636	62.4864	42.781	220.999	101.529
VIT_00s0179g00170	21.7278	14.1983	19.5992	8.06067	35.3011	28.2209
VIT_00s0179g00180	40.5649	47.4788	34.754	41.8113	35.1463	44.855
VIT_00s0179g00190	102.366	114.165	94.3275	101.615	44.0268	51.0554
VIT_00s0179g00210	1480.96	1382.57	1324.04	1330.71	929.431	1002.28
VIT_00s0179g00220	74.8597	54.0652	53.8491	51.5131	67.5053	84.0581
VIT_00s0179g00240	133.905	126.758	117.372	141.871	64.8829	69.3217
VIT_00s0179g00250	6.08619	5.94098	5.33788	3.79269	2.40674	6.63801
VIT_00s0179g00260	140.392	110.364	142.563	180.676	99.0017	261.263
VIT_00s0179g00270	8.52687	8.56837	11.5001	13.9257	37.1002	42.4158
VIT_00s0179g00280	10.4072	5.18992	9.51652	4.03033	1.90234	0.556079
VIT_00s0179g00290	905.316	874.158	814.018	814.59	945.055	843.676
VIT_00s0179g00300	609.404	718.498	798.513	688.367	1308.41	1163.06
VIT_00s0179g00320	307.307	428.043	491.805	646.435	531.42	272.251
VIT_00s0179g00330	0	0	0	0	0.700828	3.2411
VIT_00s0179g00340	0	0	1.85054	0	0	0
VIT_00s0179g00350	10.4072	10.0907	18.5546	15.7416	20.3891	22.4179
VIT_00s0179g00360	255.433	213.544	267.833	345.45	306.444	184.33
VIT_00s0179g00370	13.9339	11.3647	14.1809	26.367	11.6766	18.06
VIT_00s0181g00010	843.291	618.783	808.335	306.47	558.381	85.6117
VIT_00s0181g00020	196.654	156.284	158.369	118.822	228.841	152.905
VIT_00s0181g00030	67.059	61.697	60.1518	84.9073	114.547	105.02
VIT_00s0181g00040	129.148	133.521	119.286	148.386	114.671	108.193
VIT_00s0181g00050	4.13011	0	5.55162	0	8.22824	1.06374
VIT_00s0181g00060	91.4504	98.6727	95.479	90.2466	21.2828	23.7652
VIT_00s0181g00070	0	0	2.33153	0	0.325296	0
VIT_00s0181g00080	78.5522	84.7287	101.382	133.792	58.2774	156.844
VIT_00s0181g00090	28.0381	25.1649	29.6062	32.6844	8.23704	5.59762
VIT_00s0181g00100	263.57	253.831	251.629	272.003	213.43	244.757
VIT_00s0181g00110	2.41531	0	0	5.81275	0	0
VIT_00s0181g00120	114.885	93.9917	122.105	149.344	75.9661	133.786
VIT_00s0181g00130	212.258	197.655	184.999	176.414	78.6561	51.1346
VIT_00s0181g00140	80.8011	91.9938	88.3029	90.6676	26.0605	19.8139
VIT_00s0181g00150	85.3449	96.7339	69.2936	98.2514	63.8324	69.3318
VIT_00s0181g00160	16.9672	19.6891	24.8859	38.5341	12.7884	17.3397
VIT_00s0181g00170	18.5087	15.5698	13.8585	30.3967	2.57324	4.71091
VIT_00s0181g00180	1463.15	1326.26	1229.45	474.147	799.268	270.49
VIT_00s0181g00190	51.4515	79.6642	55.0949	50.3781	12.9245	15.1682
VIT_00s0181g00200	1013.65	983.918	910.147	359.188	25.2084	13.1594
VIT_00s0181g00210	81.221	91.4248	75.8119	88.8805	72.2229	87.8034
VIT_00s0181g00220	141.126	125.29	138.246	126.201	154.628	147.527
VIT_00s0181g00230	29.3953	29.7839	28.8268	32.82	35.228	35.462
VIT_00s0181g00240	353.702	279.693	315.494	340.748	478.101	538.369
VIT_00s0181g00250	98.6926	73.1157	114.048	116.449	108.498	129.932
VIT_00s0181g00260	231.443	224.451	194.3	304.592	161.723	343.98
VIT_00s0183g00030	3.60799	4.37735	3.70108	3.52082	3.11726	0.918067
VIT_00s0183g00040	4.83061	3.26945	5.33788	0	0	0.882721
VIT_00s0183g00130	2.65839	0	0	0	0	2.31338
VIT_00s0183g00210	37.7731	25.1649	22.3427	18.7071	3.00968	3.29477
VIT_00s0183g00220	0	2.40895	2.93755	3.6618	0	1.37141
VIT_00s0183g00240	6.16957	0	5.41101	2.21798	0.650591	0
VIT_00s0183g00250	5.20362	4.71536	4.23668	7.42394	0	2.15868
VIT_00s0184g00010	35.5923	23.4631	35.2506	18.3577	51.2071	25.2936
VIT_00s0184g00020	120.383	127.836	123.923	115.207	97.0727	84.4321
VIT_00s0184g00030	179.227	181.446	204.401	237.592	272.246	239.935
VIT_00s0184g00040	19.9083	19.1262	28.9785	6.73509	17.3779	5.48564
VIT_00s0184g00050	53.8582	61.5251	52.779	71.8299	44.7084	54.7747
VIT_00s0184g00060	7.50492	7.60789	6.11035	2.79448	11.748	7.88409
VIT_00s0184g00070	6.08619	5.27502	7.07991	5.0779	0	0
VIT_00s0184g00100	5.20362	2.75756	5.75006	2.79448	5.36254	5.1836
VIT_00s0184g00110	0	0	2.93755	0	5.5304	5.1188
VIT_00s0184g00120	40.5649	51.6209	45.5325	28.7767	8.41723	7.69711
VIT_00s0184g00130	0	0	0	1.76041	0	1.15669
VIT_00s0184g00140	4.21993	2.75756	3.36265	0	1.87663	0
VIT_00s0184g00170	3.83406	3.47431	0	5.0779	1.97851	0
VIT_00s0184g00180	44.6934	41.6997	28.3617	39.0846	34.2566	30.8033
VIT_00s0184g00190	23.3195	17.8229	24.8859	22.5434	9.01366	7.13457
VIT_00s0184g00200	8.26023	5.94098	6.11035	6.39775	0.409847	0.556079
VIT_00s0184g00210	23.1805	23.6395	20.7215	18.7848	23.5732	24.5629
VIT_00s0184g00220	0	0	2.66894	0	0	1.86129
VIT_00s0184g00230	5.20362	2.75756	6.43253	4.03033	2.31408	1.78364
VIT_00s0186g00010	52.2447	51.0024	45.8201	49.9299	32.1628	25.2136
VIT_00s0186g00020	667.919	544.126	741.633	612.663	766.834	771.446
VIT_00s0186g00050	6.32989	5.51512	4.66307	12.2385	0	2.12748
VIT_00s0186g00080	287.868	245.172	277.494	215.143	168.282	115.948
VIT_00s0186g00090	11.5022	19.9383	25.9954	45.6095	25.9249	27.355
VIT_00s0186g00100	0	0	0	0	2.73601	2.64816
VIT_00s0187g00010	165.725	110.451	187.201	163.543	89.4022	352.331
VIT_00s0187g00020	6.08619	1.91198	6.32876	0	3.85629	0
VIT_00s0187g00030	6.55615	7.48516	5.1055	2.79448	0	0
VIT_00s0187g00040	13.3273	14.4537	11.5001	17.7554	57.9552	116.005
VIT_00s0187g00050	247.439	371.523	95.0905	486.884	722.168	854.9
VIT_00s0187g00060	260.84	199.475	155.198	384.537	0	0.44136
VIT_00s0187g00070	0	0	0	0	0.409847	0
VIT_00s0187g00080	10.0481	13.2922	4.46006	57.6882	5.3848	37.9214
VIT_00s0187g00090	6.40709	13.9692	10.4485	48.5684	11.7891	78.0968
VIT_00s0187g00110	46.7682	58.3647	53.2808	95.2148	52.9572	115.649
VIT_00s0187g00120	0	2.75756	0	0	0.325296	0
VIT_00s0187g00130	22.9569	90.096	36.2231	167.019	10.7862	50.5221
VIT_00s0187g00140	329.069	367.987	300.369	354.132	0	0
VIT_00s0187g00150	1114	1128.59	1018.02	1090.71	762.603	655.076
VIT_00s0187g00160	18.2162	34.8815	21.2818	29.1923	51.8145	70.3697
VIT_00s0187g00170	279.252	264.611	306.876	253.719	2.05468	2.62341
VIT_00s0187g00190	36.0606	39.2334	30.8209	53.7954	15.6708	12.9151
VIT_00s0187g00200	15.9503	9.31133	14.7268	14.0095	176.378	121.76
VIT_00s0187g00210	202.344	161.001	285.634	174.742	149.972	131.769
VIT_00s0187g00220	434.6	399.267	494.876	418.326	155.307	165.731
VIT_00s0187g00230	0	0	0	0	0.516375	0
VIT_00s0187g00240	45.5787	47.6759	54.0581	70.1255	51.8824	35.2512
VIT_00s0187g00250	0	0	0	0	7.27809	3.71013
VIT_00s0187g00260	0	3.03509	3.36265	3.52082	2.3968	9.51199
VIT_00s0187g00270	71.1016	79.5123	69.2712	81.9218	15.8116	27.6026
VIT_00s0187g00280	187.166	167.99	176.66	145.427	52.7755	54.473
VIT_00s0187g00290	98.3364	101.084	123.865	109.673	48.4137	95.0522
VIT_00s0187g00300	166.956	163.788	189.451	157.107	31.853	25.3395
VIT_00s0187g00310	71.8457	86.6825	72.6389	87.6897	19.4917	25.774
VIT_00s0187g00320	183.295	184.132	185.662	154.116	47.1194	56.3047
VIT_00s0187g00330	19.741	25.8628	29.3215	33.1675	28.3872	49.4598
VIT_00s0187g00340	363.51	362.414	452.445	353.298	318.329	223.632
VIT_00s0187g00350	338.785	352.101	366.397	342.609	571.505	818.315
VIT_00s0187g00360	330.346	294.635	480.98	198.005	585.951	281.166
VIT_00s0187g00370	0	0	3.70108	0	1.97558	0
VIT_00s0187g00380	216.3	228.631	185.029	202.346	37.0537	31.2426
VIT_00s0188g00030	2.10996	0	0	0	0	0
VIT_00s0188g00070	29.1615	31.1755	31.1292	26.9804	18.3881	23.4189
VIT_00s0188g00100	2.65839	0	4.23668	0	2.49277	2.11474
VIT_00s0188g00110	41.8804	41.9077	34.6329	39.9851	5.77663	5.52676
VIT_00s0188g00150	2.65839	0	3.36265	2.53895	0	0
VIT_00s0188g00160	4.13011	3.03509	0	1.76041	1.29437	4.52829
VIT_00s0188g00190	16.589	13.4293	16.1119	16.41	0	0.556079
VIT_00s0188g00200	5.02404	8.23849	0	13.3996	6.05054	9.13144
VIT_00s0188g00210	3.83406	4.71536	7.97373	0	0	0
VIT_00s0188g00230	0	0	0	2.21798	0	0
VIT_00s0189g00010	0	0	0	0	0	8.52258
VIT_00s0189g00020	113.631	129.066	103.483	124.662	447.196	458.118
VIT_00s0189g00030	756.431	838.664	689.009	800.586	580.392	628.217
VIT_00s0189g00040	0	0	0	0	0	1.05092
VIT_00s0189g00050	398.107	794.74	301.778	2002.44	575.874	3459.65
VIT_00s0189g00080	52.9721	64.1901	68.109	67.9957	66.8824	74.4775
VIT_00s0189g00090	63.8566	64.0654	55.6638	62.7824	45.4405	49.0014
VIT_00s0189g00100	0	0	0	1.76041	0	0
VIT_00s0192g00020	7.77317	6.13275	0	4.43596	0	0.918067
VIT_00s0192g00030	30.1132	19.1039	30.5064	22.9753	16.0107	11.8772
VIT_00s0192g00040	7.90063	14.0405	4.56382	6.89177	0.975887	0
VIT_00s0192g00060	2.10996	0	3.70108	3.19888	0	0
VIT_00s0192g00090	0	1.51754	0	0	0	0
VIT_00s0192g00130	0	0	0	0	1.54912	1.21768
VIT_00s0192g00140	2.10996	1.91198	0	2.53895	0.409847	0
VIT_00s0193g00020	0	0	0	2.53895	0	0.505232
VIT_00s0193g00030	18.2586	23.5095	18.8446	29.8924	25.0977	28.5159
VIT_00s0193g00040	15.0098	33.9855	6.32876	38.5108	0.852516	1.86129
VIT_00s0193g00080	20.3033	30.7453	16.2089	42.5734	3.86706	7.6401
VIT_00s0193g00110	53.0601	60.0659	47.2538	79.443	2.83221	1.90176
VIT_00s0193g00160	56.1736	94.9937	55.3678	111.569	17.4017	33.2718
VIT_00s0193g00170	0	0	0	3.01026	0.516375	4.08352
VIT_00s0194g00010	85.7824	109.955	98.2721	115.333	135.215	265.928
VIT_00s0194g00020	64.8434	69.3418	69.7837	88.8805	113.392	213.02
VIT_00s0194g00030	8056.48	8483.64	11101	13549.4	6510.29	8651.81
VIT_00s0194g00040	27.1393	29.7839	28.8978	27.7099	6.50591	6.82951
VIT_00s0194g00050	30.5119	31.1767	28.0108	32.0738	14.8226	16.5605
VIT_00s0194g00060	10.1706	11.1813	10.4485	11.1194	28.1116	43.6021
VIT_00s0194g00070	77.6092	45.7177	47.8977	21.4143	21.0472	34.4881
VIT_00s0194g00080	107.851	46.3314	101.683	48.2697	161.235	42.9067
VIT_00s0194g00090	146.734	154.674	144.799	157.935	126.359	132.212
VIT_00s0194g00100	233.772	249.305	223.533	286.835	172.267	249.66
VIT_00s0194g00110	161.172	159.165	192.321	151.149	109.04	142.952
VIT_00s0194g00120	0	0	0	0	0.469157	5.26136
VIT_00s0194g00130	292.199	308.986	278.967	312.66	403.684	344.052
VIT_00s0194g00140	14.7266	12.0045	15.5559	21.9934	54.3627	83.0688
VIT_00s0194g00150	0	0	0	2.79448	0.409847	0.700616
VIT_00s0194g00160	70.8118	134.954	83.4339	158.372	18.8248	43.6833
VIT_00s0194g00180	204.714	353.405	229.696	580.706	445.661	1662.8
VIT_00s0194g00190	78.1541	109.698	101.805	113.122	116.661	316.407
VIT_00s0194g00200	97.7815	106.043	86.1229	115.562	85.0731	96.252
VIT_00s0194g00210	20.5917	24.8558	14.3058	28.1298	13.3525	24.5306
VIT_00s0194g00220	3.04309	4.37735	0	0	0	0
VIT_00s0194g00230	3.04309	7.95417	0	3.6618	0	0
VIT_00s0194g00250	10.5779	7.58771	0	5.0779	1.37182	0.918067
VIT_00s0194g00260	374.007	346.436	334.469	282.765	317.716	191.989
VIT_00s0194g00270	1410.44	1433.59	1098.78	1102.3	1836.23	1448.62
VIT_00s0194g00280	55.0932	62.9212	54.0776	54.7091	48.1883	43.3737
VIT_00s0194g00290	9.36723	10.1589	5.33788	7.61685	0.469157	1.01046
VIT_00s0194g00300	9.24063	5.51512	12.7231	0	1.6045	0
VIT_00s0194g00310	245.584	270.236	199.205	213.349	64.0784	54.1847
VIT_00s0194g00320	5.02404	6.25423	4.23668	0	0.516375	0.802005
VIT_00s0194g00330	36.0919	49.7125	87.2862	31.2912	25.524	13.5569
VIT_00s0194g00340	6.08619	8.23849	9.27731	2.21798	10.7321	6.74868
VIT_00s0194g00350	29.95	25.5989	31.4229	20.2053	21.6343	15.1264
VIT_00s0194g00360	3.83406	7.87983	3.70108	2.79448	6.53183	7.6209
VIT_00s0194g00380	2.10996	3.47431	2.66894	0	0	0
VIT_00s0198g00010	15.3362	17.4866	12.3467	21.2344	0	0
VIT_00s0198g00020	98.0089	110.692	75.1157	112.625	0.409847	1.2731
VIT_00s0198g00030	13.8037	23.5768	18.4435	17.8358	0.744741	0.636552
VIT_00s0198g00040	35.4732	40.2942	24.6587	45.6383	0.516375	0.863934
VIT_00s0198g00060	9711.84	11000.6	9022.09	7033.8	15.181	9.31735
VIT_00s0198g00090	2.10996	0	0	2.79448	0	0
VIT_00s0198g00100	9.09156	11.0398	0	15.0913	0	0
VIT_00s0198g00120	32.0933	28.9741	21.3237	42.9276	0	1.01046
VIT_00s0198g00130	80.5	76.547	56.2267	97.0179	0	1.32408
VIT_00s0198g00140	185.611	188.58	164.379	183.925	67.5829	53.7505
VIT_00s0198g00150	63.2684	77.1819	60.7278	72.1625	31.7896	25.2351
VIT_00s0198g00160	16.589	8.27267	7.24462	5.47	2.5038	1.49675
VIT_00s0198g00170	68.1867	58.1887	55.6529	57.972	6.65948	5.57558
VIT_00s0198g00180	5.20362	0	5.41101	0	3.03231	4.53945
VIT_00s0199g00020	78.9957	84.7642	77.7227	67.2947	36.1984	31.2097
VIT_00s0199g00030	63.7551	48.5574	63.0057	37.5747	34.6954	25.9915
VIT_00s0199g00040	0	0	0	0	0.882988	0.918067
VIT_00s0199g00050	8.89806	6.03839	12.8651	6.26159	0	0
VIT_00s0199g00070	22.4838	23.2581	26.3073	35.8535	4.45808	12.7077
VIT_00s0199g00080	6.32989	12.5604	5.75006	13.3895	2.92632	91.5609
VIT_00s0199g00090	0	2.40895	0	0	0	8.74329
VIT_00s0199g00100	0	0	0	0	0.650591	12.4601
VIT_00s0199g00110	393.602	390.471	369.683	298.363	34.5624	30.1679
VIT_00s0199g00120	5.72732	7.60789	6.58217	4.43596	9.6121	2.98065
VIT_00s0199g00130	236.975	257.902	221.365	219.301	60.9751	43.1198
VIT_00s0199g00140	0	0	2.33153	4.77849	0	6.67295
VIT_00s0199g00150	845.681	856.681	758.266	636.798	921.446	704.888
VIT_00s0199g00160	7.50492	5.51512	5.02314	6.26159	3.99189	2.56377
VIT_00s0199g00170	418.116	456.729	399.935	393.307	356.771	292.585
VIT_00s0199g00190	3.34936	1.91198	7.69856	4.03033	11.3181	8.89274
VIT_00s0199g00220	60.8822	45.4858	54.42	48.4912	26.4761	26.1809
VIT_00s0199g00230	9.36723	9.43072	8.81265	13.3079	5.81488	1.50943
VIT_00s0199g00240	39.0885	33.9127	48.4259	44.0674	27.3915	25.9723
VIT_00s0199g00250	20.6726	18.7627	18.4435	21.603	15.9921	6.30266
VIT_00s0199g00260	72.4019	73.754	67.5877	55.8779	48.3504	43.9493
VIT_00s0199g00270	12.5015	21.1001	15.5559	22.5863	15.354	22.6817
VIT_00s0199g00280	2.10996	0	0	0	1.70503	3.03451
VIT_00s0199g00300	104.202	91.8971	80.2628	116.753	84.3788	145.371
VIT_00s0199g00310	0	3.47431	6.11035	17.1216	17.645	182.547
VIT_00s0201g00020	2.65839	0	0	0	0	0
VIT_00s0201g00060	4.83061	0	9.69957	7.88911	18.9299	24.785
VIT_00s0201g00070	80.7301	91.703	70.0237	78.9787	84.625	108.475
VIT_00s0201g00080	0	0	2.33153	0	0	0
VIT_00s0202g00020	7.12462	6.31323	8.47336	6.73509	0	0
VIT_00s0202g00030	34.9274	86.8975	26.7604	110.306	0	1.81897
VIT_00s0202g00040	94.8451	103.521	64.8358	135.696	13.1916	15.9053
VIT_00s0202g00050	11.4546	25.3838	5.55162	29.2562	0.469157	2.26415
VIT_00s0202g00060	5.95666	11.1813	0	5.81275	0	0
VIT_00s0203g00020	0	0	0	0	0.882988	0.918067
VIT_00s0203g00040	423.789	390.614	463.733	476.276	468.801	536.803
VIT_00s0203g00050	210.224	308.21	237.75	423.082	294.899	338.193
VIT_00s0203g00060	102.546	113.304	103.554	94.9848	109.643	79.1377
VIT_00s0203g00070	8.7778	20.3179	3.70108	13.1835	41.8203	18.9428
VIT_00s0203g00080	0	7.95417	3.98687	9.55698	4.42668	11.2417
VIT_00s0203g00090	3.60799	0	2.93755	2.79448	1.87663	1.7562
VIT_00s0203g00100	486.918	352.752	439.542	339.122	300.71	246.279
VIT_00s0203g00110	45.919	27.4988	29.8571	33.3924	42.5873	23.6615
VIT_00s0203g00120	12.1724	8.87464	14.4892	5.58895	14.2506	7.56723
VIT_00s0203g00130	166.227	91.5581	170.486	62.7076	131.92	24.4143
VIT_00s0203g00140	34.3639	18.6729	62.5248	31.7741	98.0898	29.2822
VIT_00s0203g00150	57.168	24.7155	62.9226	25.9713	101.68	25.1139
VIT_00s0203g00160	0	0	0	0	2.21334	4.39884
VIT_00s0203g00170	0	0	1.85054	0	1.79493	2.49202
VIT_00s0203g00180	79.7762	75.771	88.8735	54.4969	81.528	93.7395
VIT_00s0203g00190	442.901	420.067	435.384	452.362	488.705	378.26
VIT_00s0203g00200	727.809	847.244	653.09	725.831	415.972	269.554
VIT_00s0203g00210	0	3.15662	0	11.6255	0.516375	0.882721
VIT_00s0203g00220	27.2114	9.02015	18.6523	0	1.24454	1.02431
VIT_00s0204g00010	3.34936	4.11924	6.72531	14.7482	13.102	31.3272
VIT_00s0204g00020	109.259	135.909	114.06	242.909	196.16	361.243
VIT_00s0204g00040	118.219	159.639	122.249	158.954	107.26	123.116
VIT_00s0204g00070	23.1455	38.0056	31.2161	23.197	44.1533	43.9427
VIT_00s0204g00080	95.6534	86.8113	80.9965	69.9527	24.3257	22.735
VIT_00s0204g00110	227.545	211.233	165.08	181.917	105.939	80.6474
VIT_00s0204g00120	2.65839	0	0	0	1.87663	2.5918
VIT_00s0204g00130	1.67468	0	0	0	0	0
VIT_00s0204g00170	1101.63	1077.45	1285.64	962.415	1194.69	792.755
VIT_00s0204g00220	642.853	698.503	640.797	588.311	633.058	487.457
VIT_00s0204g00230	31.7336	31.4818	39.7621	31.9994	44.1576	42.9822
VIT_00s0207g00010	176.57	217.304	162.089	132.708	293.57	144.162
VIT_00s0207g00020	58.7615	85.4034	69.1318	103.719	27.3636	67.9749
VIT_00s0207g00030	52.0362	68.6064	53.0311	48.6914	705.274	606.847
VIT_00s0207g00040	91.9641	99.2465	73.0152	92.5646	7.89201	18.7758
VIT_00s0207g00050	21.925	20.3601	16.9614	31.0215	13.291	23.3326
VIT_00s0207g00060	57.5582	71.8683	49.799	71.308	10.7051	29.355
VIT_00s0207g00070	931.434	937.361	830.578	840.936	2110.66	1907.16
VIT_00s0207g00080	68.301	55.471	57.4699	62.4527	31.8141	30.6435
VIT_00s0207g00090	578.065	635.261	674.345	662.485	946.748	823.637
VIT_00s0207g00100	198.246	197.406	198.784	187.817	172.604	151.911
VIT_00s0207g00110	137.594	146.525	157.099	151.301	136.775	152.344
VIT_00s0207g00130	33.4321	30.3255	5.75006	13.7835	18.5287	8.51547
VIT_00s0207g00150	0	0	0	2.53895	0.744741	0
VIT_00s0207g00160	12.6598	11.7315	2.93755	3.19888	1.54912	0.700616
VIT_00s0207g00190	34.3135	53.9742	22.9362	76.7039	37.8758	187.081
VIT_00s0207g00200	42.9082	84.4016	45.6139	123.615	19.1436	147.804
VIT_00s0207g00210	20062	23484.1	18796.3	21261.7	33524.9	34408.3
VIT_00s0207g00220	12.1724	15.6272	10.4485	13.0567	24.8652	17.2772
VIT_00s0207g00230	76.924	48.5317	122.019	33.4559	145.076	54.5736
VIT_00s0207g00240	281.115	271.175	260.513	317.912	515.697	504.328
VIT_00s0207g00250	122.522	151.84	111.203	120.11	39.3556	36.204
VIT_00s0207g00260	171.314	190.481	190.154	190.465	28.0568	29.3455
VIT_00s0207g00270	986.705	1026.62	963.638	1018.28	894.488	1038.54
VIT_00s0207g00280	591.475	390.417	790.544	411.276	264.246	156.278
VIT_00s0208g00020	24.5491	28.3965	31.7279	22.3558	3.90355	1.15669
VIT_00s0208g00030	15.0098	35.72	17.5844	33.2203	12.4312	19.5118
VIT_00s0208g00050	10.956	15.2158	12.6575	13.9257	0	0
VIT_00s0208g00100	0	1.51754	0	0	0.650591	0
VIT_00s0208g00110	0	0	1.85054	0	0	0
VIT_00s0208g00120	0	0	2.33153	0	0	0.72867
VIT_00s0208g00130	18.3706	17.8887	13.6915	22.3558	0.409847	0
VIT_00s0211g00010	330.577	346.994	331.275	341.675	360.605	362.663
VIT_00s0211g00050	19.5217	24.6466	17.7334	20.521	28.4957	31.3933
VIT_00s0211g00060	883.766	800.147	1010.46	764.77	846.315	804.681
VIT_00s0211g00070	2219.68	2550.72	2105.71	2374.25	70.3721	76.5058
VIT_00s0211g00080	3482.85	3885.22	3377.47	3618.43	2.31408	1.44372
VIT_00s0211g00090	1023.42	1107.32	959.262	1056.16	243.584	258.917
VIT_00s0211g00100	1247.29	1389.86	1161.43	1369.14	2.31408	5.92151
VIT_00s0211g00110	2.10996	3.82397	2.33153	0	2.05468	6.38983
VIT_00s0211g00120	9594.18	10621.6	9128.95	10057.9	3954.61	4155.55
VIT_00s0211g00160	2249.24	2627.08	2297.39	2551.04	14.1232	22.1147
VIT_00s0211g00180	12.8142	15.0736	11.5001	13.3079	0.987789	5.66316
VIT_00s0213g00010	0	1.91198	0	0	0	0
VIT_00s0213g00020	11.9133	20.651	15.1065	16.2325	0.516375	0
VIT_00s0213g00040	0	1.51754	2.93755	0	0	0
VIT_00s0213g00050	4.21993	3.15662	2.33153	1.76041	0	0
VIT_00s0213g00070	6.40709	8.23849	7.69856	24.182	0	1.11216
VIT_00s0213g00080	8.89806	13.4293	0	19.089	0	0
VIT_00s0213g00090	24.7552	28.913	24.9946	42.6044	2.10248	3.49136
VIT_00s0213g00100	25.2313	31.0528	24.213	29.3621	0.700828	1.66824
VIT_00s0214g00010	28.9538	25.5989	41.6181	34.5505	49.2553	91.0532
VIT_00s0214g00020	21.0291	39.1758	37.9725	33.7075	61.3826	125.697
VIT_00s0214g00040	0	3.15662	3.16438	0	3.01978	3.32485
VIT_00s0214g00060	108.143	126.322	110.19	162.221	210.831	228.266
VIT_00s0214g00080	3.04309	3.26945	5.41101	2.21798	1.6045	1.53418
VIT_00s0214g00090	114.746	164.735	104.689	258.958	63.0925	221.866
VIT_00s0214g00130	15.2559	25.7684	18.9863	24.6038	43.1766	33.8759
VIT_00s0214g00150	15.2559	20.2613	14.7268	15.5785	22.2777	28.6464
VIT_00s0214g00160	44.6934	44.3424	25.8824	40.3033	52.1349	34.8899
VIT_00s0214g00170	26.495	24.531	21.2397	25.3669	23.9023	31.7411
VIT_00s0215g00020	126.636	118.679	120.093	127.724	107.142	84.9739
VIT_00s0215g00030	315.271	305.063	307.697	355.403	320.38	404.306
VIT_00s0215g00040	443.784	421.887	436.095	397.287	435.78	354.319
VIT_00s0215g00050	260.787	251.611	276.698	238.932	367.617	284.746
VIT_00s0215g00070	87.0094	94.6168	94.0627	89.6071	96.9432	105.637
VIT_00s0215g00090	148.99	121.482	147.917	160.652	66.1986	66.7526
VIT_00s0215g00100	3.83406	7.31499	7.69856	8.87191	0.469157	0
VIT_00s0215g00110	301.719	314.067	312.62	322.554	191.223	164.661
VIT_00s0216g00020	205.136	186.977	220.484	146.439	300.097	285.535
VIT_00s0216g00030	200.238	156.22	183.841	138.12	651.099	818.247
VIT_00s0216g00040	173.062	221.486	199.874	286.477	153.164	254.028
VIT_00s0216g00060	8.69576	21.3176	5.33788	77.6398	2.65874	40.6712
VIT_00s0216g00070	59.9767	46.2531	53.7981	40.4105	2.29681	2.58109
VIT_00s0218g00010	62.2404	80.2252	87.6759	143.207	0	0
VIT_00s0218g00030	68.5684	82.9779	83.6609	94.1552	67.6543	82.3596
VIT_00s0218g00040	0	5.73595	4.23668	7.88911	8.54783	5.82176
VIT_00s0218g00050	22.9569	30.8485	27.127	36.9406	30.2966	47.947
VIT_00s0218g00060	23.9528	27.2029	24.4696	53.9408	19.4417	29.9474
VIT_00s0218g00070	414.261	420.269	393.304	692.015	479.217	763.738
VIT_00s0218g00080	0	1.91198	3.70108	4.03033	0	0
VIT_00s0218g00090	32.0233	33.3147	29.0688	51.7546	46.8876	79.9603
VIT_00s0218g00100	30.2267	20.1471	42.8554	10.7545	111.762	14.2961
VIT_00s0218g00110	46.1855	68.7551	42.2251	69.467	196.459	51.836
VIT_00s0218g00120	24.5387	33.7703	9.83246	26.4712	45.7835	53.472
VIT_00s0218g00130	0	0	0	0	2.96337	3.44611
VIT_00s0218g00150	207.051	153.469	233.978	93.7514	21.4783	15.4963
VIT_00s0218g00170	283.474	226.474	314.663	120.77	69.1702	38.3662
VIT_00s0218g00190	178.71	125.998	168.137	77.5537	0	0
VIT_00s0218g00200	82.726	63.2746	82.1488	37.2368	13.4522	7.20482
VIT_00s0218g00220	29.7674	15.5602	24.4626	16.6102	43.2243	24.7549
VIT_00s0220g00010	133.734	130.136	117.19	139.908	88.1076	83.3907
VIT_00s0220g00020	121.976	110.095	109.995	112.657	170.87	136.996
VIT_00s0220g00030	320.319	292.705	432.635	279.865	369.691	307.689
VIT_00s0220g00040	8.7778	16.171	11.5001	13.7835	3.09825	4.87072
VIT_00s0220g00050	28.7128	20.9737	26.3287	28.0191	23.5017	30.1455
VIT_00s0220g00060	35.6662	27.6489	32.3049	39.8939	25.1792	28.408
VIT_00s0220g00070	1126.95	1880.17	1330.69	1494.67	1166.41	1418.02
VIT_00s0220g00080	1842.92	1884.09	1623.34	2010.88	1187.1	1179.6
VIT_00s0220g00090	246.23	262.032	224.375	238.088	82.6471	71.1005
VIT_00s0220g00100	56.7414	70.6254	58.09	71.3316	35.0854	34.4862
VIT_00s0220g00110	68.3489	123.451	68.2022	124.435	8.92841	9.16705
VIT_00s0220g00120	1546.05	1271.11	1717.98	1289.21	1269.61	1720.31
VIT_00s0220g00130	162.114	176.134	193.657	133.768	197.276	147.302
VIT_00s0220g00150	0	0	0	0	1.54912	7.69566
VIT_00s0220g00160	857.055	800.514	850.436	752.51	703.204	591.231
VIT_00s0220g00170	131.506	105.694	135.749	108.384	124.446	93.1828
VIT_00s0220g00180	264.456	280.524	393.176	74.8286	169.876	37.7743
VIT_00s0222g00010	9.66122	10.0907	14.9286	13.7835	0	0
VIT_00s0222g00020	6.08619	6.31323	10.211	8.1711	0	0
VIT_00s0222g00030	27.892	23.344	21.7874	27.3257	0	0
VIT_00s0222g00040	0	1.91198	1.85054	2.21798	0	0
VIT_00s0222g00080	6.96695	10.3255	7.24462	7.3236	0	0
VIT_00s0222g00090	10.5779	6.80072	9.60892	7.3236	0	0
VIT_00s0222g00100	105.917	104.848	96.5536	90.6065	3.54661	4.52829
VIT_00s0222g00130	5.72732	1.91198	0	0	0	0
VIT_00s0225g00010	1361	1626.82	1198.29	1604.52	2856.63	3507.47
VIT_00s0225g00020	1278.4	990.351	1684.11	1046.59	1410.87	865.2
VIT_00s0225g00030	17.5708	16.0181	16.586	14.8479	0	2.04861
VIT_00s0225g00040	14.6686	12.7135	10.4485	17.9268	0	0
VIT_00s0225g00050	384.989	312.234	517.155	256.457	689.825	517.224
VIT_00s0225g00060	0	0	0	0	0.516375	0
VIT_00s0225g00070	8.7778	0	9.32614	0	7.60936	0.950882
VIT_00s0225g00080	11.3947	7.1593	17.7469	6.65393	29.2585	7.09836
VIT_00s0225g00090	364.641	365.997	413.536	396.265	610.11	661.699
VIT_00s0225g00100	68.3921	65.6846	92.485	106.237	66.7812	117.152
VIT_00s0225g00110	306.665	306.619	258.186	275.008	135.231	169.972
VIT_00s0225g00120	12.5015	7.48516	8.73028	6.89177	16.3201	37.7256
VIT_00s0225g00130	14107.3	16946.5	16483.3	15249	14607.6	10236.7
VIT_00s0225g00140	34.2682	33.1777	25.0148	42.2865	63.4769	50.601
VIT_00s0225g00150	275.358	310.192	242.594	271.501	328.945	263.812
VIT_00s0225g00180	15.3495	12.6265	15.6081	17.2202	21.8487	16.1946
VIT_00s0225g00200	3.34936	5.73595	7.80403	0	3.62688	3.2108
VIT_00s0225g00210	24.5491	26.6239	15.9475	17.2202	6.52322	8.35189
VIT_00s0225g00220	419.787	422.178	410.435	422.945	551.895	412.413
VIT_00s0226g00020	209.225	229.09	223.96	214.297	171.657	171.161
VIT_00s0226g00030	15.9133	24.5812	19.3541	24.9766	0	0.556079
VIT_00s0226g00040	445.514	483.584	388.089	503.907	186.963	208.857
VIT_00s0226g00060	160.972	133.358	162.594	130.01	95.8188	88.5447
VIT_00s0226g00070	0	2.75756	0	3.19888	15.171	9.00281
VIT_00s0226g00080	0	2.18868	0	0	1.30118	1.87769
VIT_00s0226g00090	115.243	126.806	135.678	103.658	70.4649	53.2462
VIT_00s0226g00100	25.6069	19.3404	23.5386	39.1512	9.17855	10.1326
VIT_00s0226g00110	63.4673	86.2484	69.6821	140.378	49.4976	83.9988
VIT_00s0226g00140	86.6157	105.938	79.4171	171.193	44.8082	120.031
VIT_00s0226g00150	22.6193	20.5852	17.9327	18.655	1.30118	8.69656
VIT_00s0226g00160	90.9875	96.3733	72.1272	66.2754	64.4714	35.4945
VIT_00s0226g00170	53.7159	39.2606	56.789	30.8848	1316.81	527.219
VIT_00s0227g00010	7.90063	10.125	9.83246	6.65393	0	0
VIT_00s0227g00020	17.914	17.4866	13.4623	22.7561	11.2695	3.96497
VIT_00s0227g00030	41.6118	37.1746	32.7521	62.3644	0	0
VIT_00s0227g00060	338.442	313.53	336.228	305.379	460.075	476.557
VIT_00s0227g00070	20.8721	21.7989	29.4536	11.7848	38.9649	18.2742
VIT_00s0227g00080	1.67468	3.97709	2.66894	0	0	0
VIT_00s0227g00090	150.833	166.911	114.443	143.932	81.9286	79.5328
VIT_00s0227g00100	38.487	35.644	34.069	29.0637	34.5793	33.7576
VIT_00s0227g00110	744.939	837.121	784.647	759.844	695.332	677.204
VIT_00s0227g00130	25.595	21.2094	19.5992	14.7231	28.4735	45.9135
VIT_00s0227g00140	1115.43	921.122	1732.88	935.768	1235.67	1022.82
VIT_00s0227g00150	224.796	210.305	313.284	183.588	54.4099	49.0769
VIT_00s0227g00160	252.302	238.147	294.76	287.264	191.61	323.758
VIT_00s0227g00170	25.0131	32.0225	30.2984	43.0182	9.88377	23.45
VIT_00s0227g00180	42.2133	37.1527	64.3865	44.5656	7.36203	5.72635
VIT_00s0227g00190	248.505	222.191	300.993	238.646	195.233	238.909
VIT_00s0227g00200	22.9093	20.651	17.8668	18.872	43.3228	32.2154
VIT_00s0228g00010	0	0	0	3.6618	0	2.85265
VIT_00s0228g00040	0	4.37735	0	6.26159	1.56802	5.64298
VIT_00s0228g00060	0	0	0	4.43596	0	0
VIT_00s0228g00070	0	0	0	2.79448	0	0
VIT_00s0229g00010	59.3006	55.119	45.4345	65.3552	21.3736	23.0069
VIT_00s0229g00020	791.078	842.967	726.082	630.598	1159.84	1071.11
VIT_00s0229g00030	604.674	547.975	583.558	577.571	603.434	637.691
VIT_00s0229g00050	4.83061	6.31323	10.4485	11.0155	22.4691	11.1998
VIT_00s0229g00060	90.3396	70.8454	126.914	115.527	79.9836	114.232
VIT_00s0229g00070	8.26023	13.9692	6.11035	11.978	10.0444	8.63934
VIT_00s0229g00080	13.1123	12.3577	15.6513	11.1194	4.28144	0.882721
VIT_00s0229g00090	6.40709	7.02025	17.1214	4.03033	0	0
VIT_00s0229g00100	28.8263	30.2455	35.7335	32.7286	50.1409	51.1964
VIT_00s0229g00110	4030.66	4318.16	3885.52	5558.62	3006.73	3542.12
VIT_00s0229g00120	12.1086	13.8245	7.24462	8.1711	7.21693	6.91147
VIT_00s0229g00140	105.922	120.529	110.023	133.994	96.7864	117.613
VIT_00s0229g00160	326.658	319.661	401.028	236.997	170.274	146.285
VIT_00s0229g00170	60.1823	65.7364	78.3595	63.6426	77.7953	68.8673
VIT_00s0229g00180	323.041	377	336.009	394.003	267.035	252.824
VIT_00s0229g00190	65.3026	48.8052	74.1217	67.6303	67.8681	90.7896
VIT_00s0229g00200	8.39567	14.4537	5.75006	8.38343	1.13074	2.85265
VIT_00s0229g00210	3.83406	4.37735	0	5.0779	2.08679	4.41508
VIT_00s0230g00030	24.0561	24.4455	33.2028	25.0464	4.60394	3.83204
VIT_00s0230g00040	0	0	0	4.61358	0	0
VIT_00s0230g00050	29.2423	37.6835	21.2818	23.17	3.09825	4.58625
VIT_00s0230g00060	16.7913	23.2042	14.0857	17.4859	0	0
VIT_00s0230g00070	0	0	0	0	0.591101	1.21768
VIT_00s0230g00100	6.90183	7.87983	7.69856	0	1.34064	0.918067
VIT_00s0230g00130	0	0	0	0	6.91692	7.06119
VIT_00s0230g00140	0	1.91198	0	0	0	0
VIT_00s0231g00020	208.062	189.266	202.782	152.478	71.0341	64.505
VIT_00s0231g00040	245.36	166.198	267.53	152.356	142.461	119.305
VIT_00s0231g00050	221.059	221.779	195.781	212.761	97.5317	100.434
VIT_00s0231g00070	37.145	19.1929	22.7091	14.7482	28.5836	11.2233
VIT_00s0233g00020	142.264	171.464	131.286	130.27	1.40166	1.01046
VIT_00s0233g00030	14.4094	11.5423	18.9863	9.93966	8.07807	0
VIT_00s0233g00040	0	0	0	2.79448	2.3968	0.844292
VIT_00s0233g00050	53.015	52.7778	44.5155	52.679	27.8068	25.4153
VIT_00s0233g00060	103.926	117.218	110.906	116.376	66.3412	56.6044
VIT_00s0233g00080	13.8037	14.7058	12.305	0	5.99902	2.21267
VIT_00s0233g00090	4.54578	3.15662	0	17.6509	1.87663	3.59411
VIT_00s0233g00140	5.95666	3.82397	0	0	2.10248	1.01046
VIT_00s0233g00150	0	0	0	2.79448	0	0
VIT_00s0233g00160	61.7615	52.9304	39.493	42.7552	91.7942	51.965
VIT_00s0233g00180	162.657	163.472	186.824	125.579	148.159	98.1614
VIT_00s0233g00190	149.18	128.74	185.169	59.1648	113.249	40.159
VIT_00s0238g00020	13.6373	8.81508	16.858	7.70975	22.9701	16.3876
VIT_00s0238g00060	9.24063	8.56837	12.71	3.52082	5.83113	1.78364
VIT_00s0238g00090	0	2.18868	7.24462	2.53895	5.89124	5.81584
VIT_00s0238g00110	85.6225	92.4259	85.9294	80.5899	124.705	95.0662
VIT_00s0238g00130	14.2492	7.60789	15.7456	5.81275	5.20812	5.32377
VIT_00s0239g00010	3.04309	5.39774	2.33153	2.79448	0	0
VIT_00s0239g00020	0	3.97709	3.36265	9.35357	0	0.966473
VIT_00s0239g00030	5.52967	4.37735	0	0	1.48948	0
VIT_00s0239g00070	20.6396	27.6489	19.6101	25.2875	0	0
VIT_00s0239g00120	1.67468	0	0	0	0	0
VIT_00s0239g00150	0	5.39774	4.23668	6.26159	0	0
VIT_00s0240g00050	2.10996	0	0	6.39775	0	0
VIT_00s0245g00030	2.10996	0	0	0	0	0
VIT_00s0245g00040	8.07243	6.31323	7.40216	10.5625	0.591101	0
VIT_00s0245g00050	142.628	130.313	192.768	117.178	185.627	109.853
VIT_00s0245g00060	28.226	21.6508	14.4892	23.5695	30.7112	34.7008
VIT_00s0245g00070	141.72	179.821	137.993	156.97	234.238	278.166
VIT_00s0246g00010	6581.96	7350.41	7183.41	7719.91	8.01534	20.4613
VIT_00s0246g00020	212.628	232.379	195.837	204.601	1.1125	5.1188
VIT_00s0246g00030	60.6013	72.8932	48.5427	50.2632	0	2.17698
VIT_00s0246g00040	218.403	210.525	185.492	179.86	0.700828	18.9827
VIT_00s0246g00050	8460.62	8483.85	8187.19	9428.84	31.572	149.607
VIT_00s0246g00060	7936.42	9144.84	7646.41	9196.39	6.16284	19.4892
VIT_00s0246g00070	2099.9	2337.75	2019.65	2304.62	21.0722	28.6207
VIT_00s0246g00080	6976.19	8232.33	7531.56	8420.86	29.69	84.3375
VIT_00s0246g00090	2692.68	3277.26	2838.32	3047.6	6.08699	11.7962
VIT_00s0246g00100	2685.64	3038.43	3053.12	3220.26	6.72405	16.7399
VIT_00s0246g00110	1041.18	1153.93	1121.87	1278.31	3.49665	10.108
VIT_00s0246g00120	5673.78	6362.68	5267.75	6285.99	67.4253	233.349
VIT_00s0246g00130	36.1974	48.0658	39.6388	46.6094	0	9.69044
VIT_00s0246g00140	9833.81	11815.5	9139.98	10492.8	9.84485	20.6259
VIT_00s0246g00150	11719.4	11057.6	9468.16	7505.33	12.4073	10.7393
VIT_00s0246g00160	6751.54	6863.26	5675.47	5147.26	9.18426	9.82053
VIT_00s0246g00170	17156.5	18618.4	16313.7	15173.1	7.14214	7.82837
VIT_00s0246g00180	13364	13382	12162.4	9432.21	14.5908	11.832
VIT_00s0246g00190	11065.7	11575.6	10454.1	9106.69	15.121	9.66289
VIT_00s0246g00200	68846.4	74552.1	64618.2	57325.1	30.5957	28.8415
VIT_00s0246g00210	5361.57	6111.28	5818.91	5842.01	43.0506	79.4965
VIT_00s0246g00220	9252.47	11188.5	10033.8	10859.8	19.0708	41.6777
VIT_00s0246g00230	11813.5	14256.4	11164.8	12988.9	21.5703	62.7409
VIT_00s0246g00240	7602.74	8569.86	7246.09	7856.7	10.6626	24.4594
VIT_00s0250g00020	2706.77	2774.18	2580.32	1909.75	1632.52	1435.93
VIT_00s0250g00030	181.421	173.676	182.285	208.208	141.572	262.514
VIT_00s0250g00040	163.837	165.088	115.17	175.738	295.434	227.033
VIT_00s0250g00060	4.54578	4.71536	4.84979	5.47	0	0
VIT_00s0250g00080	11.0593	22.5384	8.10447	9.55698	3.98323	2.49202
VIT_00s0250g00090	0	0	0	0	0.650591	1.05092
VIT_00s0251g00080	1.67468	0	0	4.03033	0	0
VIT_00s0252g00010	203.076	187.063	191.833	182.17	162.348	93.7718
VIT_00s0252g00020	63.9487	79.1643	60.5969	100.046	145.124	166.207
VIT_00s0252g00030	491.236	454.344	451.712	495.387	360.104	462.166
VIT_00s0252g00040	35.8718	41.7879	30.1202	69.2227	14.4031	40.3658
VIT_00s0252g00050	384.168	475.687	420.413	482.934	338.262	297.93
VIT_00s0252g00060	293.107	263.528	236.891	238.899	461.239	626.926
VIT_00s0252g00070	883.304	773.937	862.032	835.456	1044.22	1431.43
VIT_00s0252g00080	12.9463	8.13419	10.211	5.81275	7.65858	7.03292
VIT_00s0252g00090	5.02404	3.74258	2.93755	0	2.81494	1.86129
VIT_00s0252g00130	1002.57	1121.84	1030.61	1260.66	1656.59	1220.88
VIT_00s0253g00010	2.10996	0	0	0	2.11538	1.57567
VIT_00s0253g00040	2.65839	4.71536	0	0	5.59932	0.556079
VIT_00s0253g00060	43.5945	67.4997	41.1082	101.371	39.5523	57.4752
VIT_00s0253g00070	267.825	315.997	312.085	334.031	197.562	205.794
VIT_00s0253g00080	2.10996	0	0	0	0.938315	0
VIT_00s0253g00090	0	4.37735	3.36265	6.89177	2.12813	1.72787
VIT_00s0253g00110	32.0659	28.9325	23.3231	25.0464	20.2964	21.9917
VIT_00s0253g00140	82.6298	61.2568	118.785	61.9407	68.3987	51.7647
VIT_00s0253g00150	775.846	708.424	745.081	543.161	1069.48	1103.02
VIT_00s0253g00160	12.8332	14.7808	12.71	10.2949	13.5351	11.7566
VIT_00s0253g00170	3.83406	3.03509	0	0	0	0
VIT_00s0253g00180	9.95416	6.53889	11.5001	6.26159	4.61528	3.13974
VIT_00s0254g00010	0	3.47431	0	2.79448	0	0
VIT_00s0254g00030	115.55	101.939	172.94	113.846	1.27349	0
VIT_00s0254g00040	47.3473	38.246	71.0812	49.3871	0	0
VIT_00s0256g00010	8.3734	24.7155	7.24462	15.887	2.45908	3.30529
VIT_00s0256g00020	3.83406	7.87983	3.98687	10.6913	0	0.636552
VIT_00s0256g00030	19.0416	29.689	22.1291	27.6244	0.852516	1.72787
VIT_00s0256g00050	0	4.37735	0	6.48541	1.1822	8.7605
VIT_00s0256g00060	0	2.75756	0	0	8.91616	9.22634
VIT_00s0256g00080	15.7509	7.1365	13.1643	17.6041	17.8115	21.9782
VIT_00s0256g00100	0	3.47431	0	10.2084	0.591101	18.6109
VIT_00s0258g00010	130.921	98.9036	141.856	105.531	24.7384	25.9059
VIT_00s0258g00020	22.6193	14.9286	18.0242	19.5851	0	0
VIT_00s0258g00040	108.653	57.7478	123.603	77.8087	10.741	16.9285
VIT_00s0258g00050	117.232	75.3966	133.046	86.6365	3.33749	7.87532
VIT_00s0258g00090	44.0639	26.1146	59.735	32.5751	2.00455	1.83613
VIT_00s0258g00100	164.869	132.905	160.906	137.004	3.21788	2.04861
VIT_00s0258g00110	3.60799	7.04381	5.02314	6.89177	0.591101	2.21267
VIT_00s0258g00120	4.21993	1.51754	0	0	0	0
VIT_00s0258g00130	6.69872	3.15662	6.53305	3.6618	0	0
VIT_00s0258g00140	17.2454	11.882	11.4035	14.0095	3.19219	3.50425
VIT_00s0259g00020	5.08531	1.91198	2.93755	3.19888	1.89598	0
VIT_00s0259g00050	0	4.37735	2.66894	6.39775	0	0.802005
VIT_00s0259g00060	0	10.0907	0	11.7057	1.6308	3.06836
VIT_00s0259g00070	146.66	217.102	194.254	297.274	54.2753	72.9511
VIT_00s0259g00080	26.5617	30.2722	29.0688	12.4061	18.611	6.33996
VIT_00s0259g00090	64.3833	79.2223	61.7063	54.1512	0.938315	1.37141
VIT_00s0259g00100	123.811	177.887	133.386	220.99	65.5735	74.0471
VIT_00s0259g00110	238.434	193.549	241.226	81.8111	514.829	158.04
VIT_00s0259g00120	1589.7	1078.87	2023.98	723.293	2957.78	1096.67
VIT_00s0259g00130	34.0428	35.7829	35.2812	41.5096	4.48562	5.25462
VIT_00s0259g00140	433.036	291.249	554.949	209.657	501.774	186.224
VIT_00s0259g00150	338.341	348.628	328.738	267.823	80.0264	74.8108
VIT_00s0259g00160	84.1455	74.0484	81.1469	45.7533	129.913	129.597
VIT_00s0259g00170	0	0	0	0	0.744741	0.802005
VIT_00s0259g00180	56.5384	73.0989	64.5451	117.719	10.3991	21.486
VIT_00s0259g00190	74.0451	62.5214	80.6687	72.9091	50.2872	56.2584
VIT_00s0259g00200	436.575	423.26	483.376	410.47	614.393	752.264
VIT_00s0259g00210	3.04309	2.40895	0	0	1.70503	1.44372
VIT_00s0260g00040	0	2.40895	0	0	0	0
VIT_00s0260g00050	15.4944	15.4242	14.7268	14.3355	19.4983	17.6689
VIT_00s0260g00060	334.157	361.805	416.553	366.257	272.368	267.187
VIT_00s0260g00070	199.157	325.197	215.607	839.259	48.7281	212.912
VIT_00s0260g00080	409.701	326.318	454.145	317.49	506.601	464.341
VIT_00s0261g00010	356.304	346.199	358.982	288.413	227.095	152.35
VIT_00s0261g00020	22.7531	32.1628	21.4024	33.0214	113.723	75.4092
VIT_00s0262g00010	170.607	139.019	128.622	63.577	167.029	126.896
VIT_00s0262g00070	0	0	2.33153	0	0	0
VIT_00s0262g00080	3.48347	2.75756	0	0	0	0
VIT_00s0262g00090	42.2502	24.1855	57.482	18.4703	30.6858	29.7711
VIT_00s0262g00110	166.393	184.436	231.163	207.484	143.102	199.909
VIT_00s0262g00120	10.0481	8.06315	7.6266	4.03033	2.05468	1.50943
VIT_00s0262g00130	15.9503	12.7994	11.3545	5.47	1.97851	6.42681
VIT_00s0262g00150	17.5556	13.4871	17.2146	12.4061	24.8701	3.04999
VIT_00s0262g00160	9.66122	11.5423	5.33788	8.38343	2.87865	0
VIT_00s0262g00170	13.3273	6.94861	8.81265	8.43486	0	0
VIT_00s0262g00180	0	1.91198	1.85054	0	0	0
VIT_00s0264g00010	0	2.75756	4.23668	5.0779	0	0
VIT_00s0264g00020	246.855	210.477	247.997	157.922	275.567	197.003
VIT_00s0264g00030	953.082	1019.59	718.058	956.752	1264.98	1458.32
VIT_00s0264g00040	161.554	174.637	188.428	215.558	208.6	232.681
VIT_00s0264g00050	53.5199	68.6895	71.7636	133.811	135.825	435.576
VIT_00s0264g00060	28.8827	29.5616	23.7913	33.0414	43.261	58.5301
VIT_00s0264g00090	0	0	0	0	0	2.02093
VIT_00s0264g00100	428.699	373.446	457.037	376.81	374.172	338.504
VIT_00s0264g00110	11.9133	11.882	8.86671	12.2385	16.1899	15.3637
VIT_00s0264g00120	359.647	348.297	385.293	368.092	530.615	399.337
VIT_00s0264g00130	194.244	237.274	188.821	240.284	629.817	455.589
VIT_00s0265g00010	435.238	397.938	377.309	372.162	513.123	499.48
VIT_00s0265g00020	288.021	300.506	324.966	329.119	189.553	199.635
VIT_00s0265g00030	25.0131	20.651	25.2754	26.554	28.2412	16.5829
VIT_00s0265g00040	11.0593	6.03839	8.10447	8.1711	27.7519	18.6887
VIT_00s0265g00050	289.476	364.177	250.506	471.101	272.681	407.07
VIT_00s0265g00060	109.678	120.879	109.571	172.496	122.657	188.221
VIT_00s0265g00070	157.484	154.509	140.125	129.723	213.518	107.467
VIT_00s0265g00080	19.2593	12.5972	23.048	22.1613	88.8644	59.658
VIT_00s0265g00090	0	0	0	18.1116	0.938315	31.9982
VIT_00s0265g00100	81.8766	83.2749	87.1039	71.3837	83.9155	57.9106
VIT_00s0265g00110	0	0	0	2.53895	2.17764	1.14588
VIT_00s0265g00120	68.9466	101.113	58.2417	131.864	57.2976	109.038
VIT_00s0265g00130	103.632	122.08	115.512	159.917	89.218	185.695
VIT_00s0265g00140	10.4072	14.0405	12.1065	10.6273	1.48948	14.3333
VIT_00s0265g00170	44.2757	42.5221	28.7247	76.9129	8.20802	22.6465
VIT_00s0266g00010	0	0	9.12765	0	0	0
VIT_00s0266g00030	4.54578	0	2.93755	0	0	0
VIT_00s0266g00090	11.3947	4.8179	15.2532	2.79448	0.591101	0.636552
VIT_00s0267g00020	8.39567	8.7547	18.5914	10.1558	6.88947	5.58295
VIT_00s0267g00030	8.43986	0	13.1643	4.61358	5.8176	0
VIT_00s0268g00020	13.8609	15.1247	14.1809	9.03078	20.5076	28.9604
VIT_00s0268g00030	3.48347	3.15662	5.33788	0	0.938315	1.50943
VIT_00s0269g00010	61.5266	52.8963	57.6535	59.5765	11.5827	16.2577
VIT_00s0269g00020	25.78	13.6516	20.8971	8.82546	33.0437	14.0006
VIT_00s0269g00030	41.5828	53.6151	39.1432	35.5654	16.1723	15.3349
VIT_00s0269g00040	10.7432	16.2331	16.858	16.8825	10.4466	11.803
VIT_00s0269g00050	54.5967	55.8732	60.4602	70.0477	2.08679	1.56987
VIT_00s0269g00070	0	0	0	3.19888	0	0
VIT_00s0269g00080	42.8435	38.9659	33.2028	44.4195	39.4334	38.6718
VIT_00s0269g00100	51.3685	122.752	34.5323	171.502	25.2789	62.5859
VIT_00s0269g00110	6.08619	26.9743	8.73028	27.2867	0.676642	1.15669
VIT_00s0269g00120	6.16957	16.7471	4.56382	14.3355	0	0
VIT_00s0269g00130	34.6009	90.9894	31.1901	115.216	1.27349	7.15058
VIT_00s0269g00140	17.182	13.8972	11.6577	24.182	1.15704	1.50943
VIT_00s0269g00150	56.773	122.34	46.4689	165.441	79.268	165.863
VIT_00s0269g00160	16.0603	32.8744	9.12765	47.6251	27.5811	69.9118
VIT_00s0269g00180	20.9223	43.4427	13.8143	59.342	2.26147	10.0708
VIT_00s0270g00030	345.69	492.143	281.011	458.631	3.16149	3.95583
VIT_00s0270g00040	4675.46	5587.68	4375.37	3574.2	16.186	17.0902
VIT_00s0270g00050	161.277	158.146	200.961	174.99	786.076	786.732
VIT_00s0270g00090	18.7523	27.2029	13.8585	18.6184	40.3723	31.9738
VIT_00s0270g00100	106.913	114.881	148.406	109.04	131.133	120.525
VIT_00s0270g00110	103.142	111.521	103.294	130.413	38.5153	42.53
VIT_00s0270g00120	0	0	0	0	2.54698	1.80148
VIT_00s0270g00130	72.7798	30.5893	82.9646	7.70975	23.0726	4.47097
VIT_00s0271g00010	0	1.91198	0	0	0	0
VIT_00s0271g00020	2.10996	0	0	0	0	0
VIT_00s0271g00040	7.90063	7.04381	3.70108	6.02052	0.409847	0
VIT_00s0271g00050	5.20362	7.87983	0	0	0.938315	0.802005
VIT_00s0271g00060	0	0	0	2.21798	0	0
VIT_00s0271g00070	37.3436	36.8567	23.4698	16.728	35.3588	25.22
VIT_00s0271g00080	97.8427	77.3147	83.7504	58.4049	77.3448	35.2782
VIT_00s0271g00090	54.5078	49.9686	53.8375	27.4903	11.9003	4.89596
VIT_00s0271g00100	77.8518	85.8586	60.805	92.5272	23.0284	42.4989
VIT_00s0273g00020	16.3113	10.7955	8.47336	14.3355	0.469157	0
VIT_00s0274g00010	3.34936	1.51754	1.85054	0	0	0
VIT_00s0274g00030	4.83061	5.39774	0	2.79448	0	0
VIT_00s0274g00040	77.6194	72.0701	60.5093	43.7458	42.4514	19.4097
VIT_00s0274g00050	54.3529	44.7859	53.5576	19.0139	10.9293	4.35395
VIT_00s0274g00060	24.7552	37.6178	17.9851	35.7826	2.57324	6.96682
VIT_00s0274g00070	70.98	40.1329	82.0981	39.1986	113.047	25.353
VIT_00s0274g00090	62.0067	47.2038	86.5471	35.6143	0	0.636552
VIT_00s0275g00010	26552.7	29016.2	23737.3	30572.5	3.09825	5.01841
VIT_00s0275g00030	8690.39	9919.68	6755.37	8137.02	3.79196	6.62433
VIT_00s0275g00060	5.20362	5.59067	3.70108	4.03033	0	0
VIT_00s0276g00010	26.6546	20.7975	19.3991	25.179	1.0741	2.15868
VIT_00s0276g00020	5.20362	3.47431	0	0	0	0
VIT_00s0276g00050	18.2773	27.2029	21.2397	20.9399	2.31408	3.72258
VIT_00s0276g00060	48.1446	52.6495	50.2849	43.4154	3.30629	2.42078
VIT_00s0276g00070	6.08619	3.97709	2.93755	2.79448	1.24454	1.32408
VIT_00s0279g00030	0	3.47431	7.07991	0	0	0
VIT_00s0279g00040	23.9501	25.9462	20.3304	22.2718	4.77756	6.63801
VIT_00s0279g00050	75.3482	79.5152	70.6115	80.1846	12.6354	24.6196
VIT_00s0279g00070	3.34936	0	0	0	0	0
VIT_00s0279g00090	0	2.75756	2.33153	0	0	0
VIT_00s0279g00120	28.7128	24.249	29.8548	21.9708	0	0.350308
VIT_00s0281g00010	0	4.11924	2.93755	6.89177	0	0
VIT_00s0282g00010	189.972	220.423	145.394	232.933	432.471	636.966
VIT_00s0282g00020	849.075	806.495	1017.19	727.077	841.158	559.709
VIT_00s0282g00030	75.6765	82.1544	60.6842	82.2495	82.2097	132.036
VIT_00s0282g00040	81.8766	51.8039	78.2944	30.4733	24.9	10.7004
VIT_00s0282g00050	13.0021	16.6005	9.76647	9.71368	0	0
VIT_00s0283g00010	21.466	10.2926	17.3138	13.1415	14.0028	6.40768
VIT_00s0283g00020	1673.47	1493.73	1653.26	1257.78	503.334	556.724
VIT_00s0283g00030	754.064	591.074	1045.86	1288.7	623.996	1428.72
VIT_00s0283g00060	1118.57	1230.15	1231.76	1148.41	1908.53	1941.59
VIT_00s0283g00070	89.732	85.6723	88.9703	86.254	149.159	121.77
VIT_00s0283g00090	11.6425	18.7328	25.282	18.872	16.4568	11.7099
VIT_00s0285g00010	65.775	74.9496	71.1443	69.525	1.92737	1.08849
VIT_00s0285g00020	87.9678	79.9448	81.537	115.83	11.9278	14.4509
VIT_00s0285g00030	104.287	128.592	84.7747	184.06	1.83669	23.3579
VIT_00s0285g00040	4.3889	4.37735	7.97373	6.39775	0	0
VIT_00s0285g00050	10.0481	7.09046	9.12765	9.55698	4.81349	5.64298
VIT_00s0285g00060	15.6685	20.651	17.5844	27.367	0	0
VIT_00s0285g00080	0	1.91198	0	0	0	0
VIT_00s0286g00010	3.83406	3.15662	6.9946	0	0	0
VIT_00s0286g00020	22.2333	13.1321	20.1759	15.7782	33.0889	35.715
VIT_00s0286g00030	0	0	0	2.79448	6.66517	1.83613
VIT_00s0286g00040	39.6779	30.361	37.3652	22.8401	9.69215	5.29735
VIT_00s0286g00050	34.6948	25.3838	32.2725	23.6738	18.7208	17.4413
VIT_00s0286g00080	7.21598	8.06315	0	9.14092	1.27349	1.24601
VIT_00s0286g00110	28.3746	27.8936	28.4872	18.6915	8.53021	5.74898
VIT_00s0286g00120	0	0	0	3.19888	0	0
VIT_00s0286g00130	192.754	140.226	177.881	117.761	293.977	176.245
VIT_00s0286g00140	545.213	402.699	534.993	350.838	351.388	327.966
VIT_00s0287g00010	17.6466	20.7326	23.3231	27.4903	4.55746	5.3399
VIT_00s0287g00020	25.3196	31.1875	29.8239	30.8848	10.4403	7.50669
VIT_00s0287g00030	102.263	106.54	136.319	145.189	49.8621	70.0682
VIT_00s0287g00040	190.298	191.674	217.509	236.073	172.917	232.948
VIT_00s0287g00050	118.007	138.206	121.18	144.375	143.031	354.767
VIT_00s0287g00070	3.83406	4.37735	2.93755	7.70975	7.44741	19.338
VIT_00s0287g00080	47.1685	52.5366	57.482	115.81	56.5007	158.402
VIT_00s0288g00010	0	0	0	0	0	0.72867
VIT_00s0288g00040	5.47799	7.22685	12.6575	9.55698	2.91556	4.02865
VIT_00s0291g00020	52.0084	57.9525	48.3031	87.3144	72.0734	55.132
VIT_00s0291g00050	1389.2	2001.95	1473.63	1444.79	2254.07	2763.97
VIT_00s0291g00060	451.891	522.547	690.285	683.328	1400.21	1492.57
VIT_00s0291g00070	22.3593	34.4805	31.7699	92.4768	65.9616	458.628
VIT_00s0291g00080	9.49049	11.144	8.58945	17.2753	8.6773	52.7455
VIT_00s0291g00090	836.252	841.255	715.849	1007.9	934.855	1281.81
VIT_00s0291g00100	783.568	955.706	692.521	921.148	650.532	811.405
VIT_00s0294g00010	100.925	87.5288	114.378	106.422	5.58831	8.65773
VIT_00s0294g00020	35.1417	18.8089	35.8078	24.5133	0	0
VIT_00s0294g00040	285.586	236.498	296.537	263.435	110.393	249.759
VIT_00s0294g00060	3.34936	2.40895	4.66307	0	3.44522	4.16441
VIT_00s0294g00070	18.9112	10.9725	27.8809	19.2572	0	0
VIT_00s0294g00080	28.3083	34.3526	37.9168	40.61	5.20812	8.19829
VIT_00s0294g00090	16.1689	19.8559	17.5844	14.3266	2.03548	3.91886
VIT_00s0294g00100	19.2213	10.4869	14.1598	18.1116	9.87413	5.99657
VIT_00s0299g00010	3.60799	0	0	0	51.3293	49.8387
VIT_00s0299g00030	354.134	354.911	341.694	362.25	191.172	173.096
VIT_00s0299g00040	13.5099	13.2922	13.3802	17.1463	9.07329	18.1132
VIT_00s0299g00050	17.9529	24.6792	23.8657	29.0379	22.9228	49.0126
VIT_00s0299g00060	293.791	400.864	325.732	491.813	476.653	657.431
VIT_00s0299g00070	36.769	36.1521	29.4536	39.6664	62.6171	111.09
VIT_00s0299g00080	223.852	235.846	237.831	203.243	440.03	407.503
VIT_00s0299g00090	13.6877	19.0559	20.6325	22.3267	12.7688	23.1723
VIT_00s0299g00100	605.576	568.388	424.921	795.077	949.824	1349.03
VIT_00s0299g00110	82.726	53.0623	66.9651	27.6172	158.42	91.2301
VIT_00s0301g00020	14.8198	12.0768	18.5054	16.9397	19.911	16.6824
VIT_00s0301g00030	493.468	460.435	552.55	507.639	452.249	403.359
VIT_00s0301g00040	198.22	194.525	181.734	213.542	386.761	417.828
VIT_00s0301g00050	82.3408	91.7404	70.9106	114.853	79.5356	137.795
VIT_00s0301g00070	0	2.75756	0	0	1.53465	0.44136
VIT_00s0301g00080	4.62031	7.22685	8.81265	9.71368	4.19326	7.30608
VIT_00s0301g00090	8.83834	48.7621	18.628	66.98	5.02947	30.9697
VIT_00s0301g00100	12.3903	22.9305	22.155	37.2184	14.0492	89.2257
VIT_00s0301g00110	370.76	406.664	371.374	373.987	210.026	199.042
VIT_00s0301g00170	202.54	227.765	243.086	275.12	193.737	272.2
VIT_00s0301g00180	71.6605	72.9052	88.9534	91.4962	29.2308	66.0064
VIT_00s0301g00190	26.7927	28.483	37.1644	25.7236	15.7472	34.0265
VIT_00s0302g00010	7.97516	22.0605	6.72531	29.0206	1.74362	3.62163
VIT_00s0302g00020	0	0	6.32876	5.0779	3.58986	2.10185
VIT_00s0302g00040	0	4.11924	0	7.42394	0	2.46873
VIT_00s0302g00050	172.504	180.369	169.893	260.781	104.649	152.524
VIT_00s0302g00060	3.34936	5.39774	6.81745	14.1563	20.9476	39.477
VIT_00s0304g00010	236.522	176.711	212.274	109.01	532.238	225.942
VIT_00s0304g00020	151.191	111.208	153.998	136.322	126.345	231.885
VIT_00s0304g00030	81.1782	41.1705	74.603	26.2091	361.05	154.967
VIT_00s0304g00050	54.0041	44.1066	40.0275	33.136	59.2673	47.7625
VIT_00s0304g00060	19.5217	19.737	15.9475	23.7965	4.77756	11.8344
VIT_00s0304g00070	44.3873	115.086	60.077	195.015	265.388	200.722
VIT_00s0304g00080	204.252	200.045	221.333	198.211	469.253	260.853
VIT_00s0308g00010	0	0	0	0	0	0.350308
VIT_00s0309g00010	0	4.55263	5.02314	2.53895	0.325296	0
VIT_00s0309g00020	113.467	106.949	97.338	115.725	96.0665	154.292
VIT_00s0309g00040	16.5205	10.4229	14.957	9.93966	0	0
VIT_00s0309g00080	55.4438	45.4756	27.7718	33.6626	2.52557	3.06836
VIT_00s0313g00010	4.3889	3.47431	7.24462	5.34564	3.82047	3.33648
VIT_00s0313g00020	485.912	480.328	527.931	428.994	275.12	131.107
VIT_00s0313g00030	951.002	974.533	1056.18	697.167	1113.67	681.725
VIT_00s0313g00040	195.42	160.057	202.4	142.332	226.966	163.808
VIT_00s0313g00050	2.41531	2.59496	0	3.6618	1.40166	7.21475
VIT_00s0313g00060	0	0	0	0	0.325296	0.44136
VIT_00s0313g00070	83.3121	88.5091	112.499	53.8142	64.9132	28.7529
VIT_00s0313g00080	2629.22	2339.91	2518.59	1818.62	3277.32	2581.01
VIT_00s0316g00010	17.6466	16.9766	23.2217	9.93966	0	0
VIT_00s0316g00040	18.0879	29.1452	30.8676	10.4637	0	0
VIT_00s0317g00020	18.2867	21.894	13.9892	16.6562	29.0459	17.4971
VIT_00s0317g00030	337.33	169.413	345.055	97.2446	252.628	51.2861
VIT_00s0317g00040	0	0	0	0	0.852516	8.30395
VIT_00s0317g00050	794.255	958.065	783.697	1413.34	2173.95	3892.53
VIT_00s0317g00060	181.278	169.318	231.313	165.239	142.943	307.832
VIT_00s0317g00070	0	0	2.33153	0	0	3.68075
VIT_00s0317g00100	868.329	874.83	835.483	924.511	862.417	841.228
VIT_00s0317g00110	299.057	183.81	336.323	214.029	347.68	337.289
VIT_00s0317g00130	644.698	485.113	593.82	468.448	1122.26	1031.5
VIT_00s0317g00140	334.042	315.491	684.27	407.635	356.796	553.056
VIT_00s0317g00150	28.3746	31.8443	42.5776	35.7286	30.9744	10.254
VIT_00s0319g00010	15.4944	11.3285	10.9995	14.3355	2.1482	1.37141
VIT_00s0319g00050	7.0624	6.31323	6.32876	5.47	0	0
VIT_00s0319g00060	37.7731	34.2735	23.9875	38.4752	0.591101	0.966473
VIT_00s0319g00070	3.04309	8.56837	4.84979	8.82546	0	0
VIT_00s0322g00020	0	1.91198	0	0	0	0
VIT_00s0322g00030	86.0052	123.292	84.6794	128.101	132.715	99.1359
VIT_00s0322g00040	78.1646	84.7598	69.571	109.292	246.86	336.499
VIT_00s0323g00010	11.3947	13.1455	10.9995	27.9215	0	2.91468
VIT_00s0323g00020	231.92	263.159	318.474	650.725	216.585	462.628
VIT_00s0323g00030	397.049	525.525	474.192	992.487	841.356	1945.17
VIT_00s0323g00040	1145.63	1096.73	1199.95	908.863	1684.23	1176.14
VIT_00s0323g00050	7.90063	17.1842	8.10447	62.523	20.1605	174.35
VIT_00s0323g00060	57.8216	61.1878	60.136	96.1225	93.1931	136.287
VIT_00s0323g00080	6630.7	5529.97	7667.27	4490.06	6012.42	5893.24
VIT_00s0323g00100	0	0	0	0	7.15471	9.56929
VIT_00s0324g00010	415.293	461.462	409.016	487.001	122.202	155.659
VIT_00s0324g00020	15.7509	32.7293	18.5546	49.3871	7.12048	12.9835
VIT_00s0324g00030	31.9007	43.8639	27.3829	31.0253	61.0304	29.6935
VIT_00s0324g00040	1134.01	884.775	1041.39	835.321	1811.05	1700
VIT_00s0324g00050	13.2475	6.25423	4.66307	13.7835	6.89479	14.2217
VIT_00s0324g00060	58.9783	21.1001	35.0179	21.5091	41.4116	40.6036
VIT_00s0324g00070	306.004	871.533	285.563	1291.8	168.252	615.355
VIT_00s0324g00080	27.4752	51.529	22.2108	56.4007	8.16952	11.8185
VIT_00s0324g00090	4.83061	11.6291	0	9.93966	2.69714	6.02985
VIT_00s0324g00110	444.293	424.917	436.514	261.887	256.588	102.806
VIT_00s0327g00010	11.8244	2.40895	4.66307	0	0	0
VIT_00s0327g00020	26.7599	34.7431	33.9228	34.4956	0	0
VIT_00s0332g00010	2783.63	2935.63	2543	2774.92	32.8474	123.444
VIT_00s0332g00030	2650.9	2758.24	2329.22	2564.42	22.0147	111.786
VIT_00s0332g00040	594.578	603.858	584.803	538.747	4.05985	47.0239
VIT_00s0332g00050	12773	14074.6	11703.2	10405.6	37.2713	63.2839
VIT_00s0332g00060	20996.1	22199.6	19324.7	14905.6	12.4332	58.8455
VIT_00s0332g00070	61.31	73.6858	44.7446	66.401	0	9.30181
VIT_00s0332g00080	1051.39	1219.76	1008.55	1056.42	6.11105	143.289
VIT_00s0332g00090	310.758	332.041	304.706	297.246	1.93353	54.8711
VIT_00s0332g00100	130.077	144.983	131.526	144.134	1.34064	33.0204
VIT_00s0332g00110	44120	51075.7	40603.1	42678.7	22.3297	33.3648
VIT_00s0332g00120	3483.52	4057.32	2987.49	3099.28	0	0.882721
VIT_00s0332g00130	11877.6	13808.4	11227.6	14008.6	14.1762	48.763
VIT_00s0332g00140	3096.4	3386.92	3223.2	3358.63	10.635	33.1079
VIT_00s0332g00150	183.86	187.987	209.383	210.376	2.02154	5.52347
VIT_00s0332g00160	11840.1	13786.5	12181.4	13657.7	49.2069	70.5162
VIT_00s0332g00170	2017.98	2341.4	2360.83	2574.72	1.21417	3.03139
VIT_00s0333g00020	507.767	549.601	442.879	477.183	926.513	1324.82
VIT_00s0333g00030	338.442	338.222	318.129	315.087	282.511	293.441
VIT_00s0333g00040	3.48347	4.8179	0	7.00477	3.71125	58.5897
VIT_00s0333g00050	0	0	0	0	0	0.556079
VIT_00s0333g00060	3.83406	4.8179	0	2.21798	2.3968	2.74282
VIT_00s0333g00070	93.6908	81.7832	86.7028	74.8279	63.0785	30.4173
VIT_00s0335g00010	34.3135	35.6459	23.6184	19.8793	6.89431	3.30529
VIT_00s0335g00020	29.5449	18.46	19.0563	19.8793	7.72952	8.69428
VIT_00s0335g00080	34.0022	35.2002	29.4925	43.1651	11.498	13.2726
VIT_00s0335g00090	34.796	31.7717	27.3829	21.4737	10.8227	9.90011
VIT_00s0337g00010	17.8749	16.9198	22.2065	7.83023	44.4309	31.9937
VIT_00s0337g00020	9.4556	11.1813	11.9606	12.5232	2.05468	1.88578
VIT_00s0337g00040	0	0	0	0	0	1.24601
VIT_00s0337g00060	258.705	207.289	260.538	234.062	476.319	400.211
VIT_00s0337g00070	25.2313	16.1263	21.3237	25.8058	45.9587	48.8411
VIT_00s0337g00080	36.0799	43.3611	46.9222	55.363	44.6987	34.5707
VIT_00s0338g00010	3.04309	7.22685	3.70108	7.88911	6.50808	11.8772
VIT_00s0338g00020	317.864	349.293	347.95	344.684	502.633	503.724
VIT_00s0338g00030	342.612	329.942	333.298	379.069	215.167	183.814
VIT_00s0338g00040	22.1187	33.9248	22.9201	31.5838	0	0
VIT_00s0338g00050	206.392	226.154	238.058	201.377	334.983	285.935
VIT_00s0340g00040	179.617	196.754	253.228	50.3336	121.224	21.2438
VIT_00s0340g00050	16.589	14.7808	27.5926	7.70975	9.15889	15.7127
VIT_00s0340g00060	0	0	5.33788	0	0	2.97418
VIT_00s0340g00070	85.2958	88.31	84.203	63.4128	66.0577	46.2849
VIT_00s0340g00080	492.198	507.364	513.91	519.3	556.254	614.629
VIT_00s0341g00010	265.306	279.171	269.903	261.134	317.781	296.122
VIT_00s0341g00020	583.022	586.684	550.594	542.615	503.646	581.851
VIT_00s0341g00030	146.469	167.393	179.584	158.982	99.005	93.7831
VIT_00s0341g00040	474.195	446.782	501.105	325.609	382.293	264.8
VIT_00s0341g00050	126.67	112.178	133.391	98.0668	47.8469	38.2374
VIT_00s0341g00060	43.889	48.2061	31.953	43.4154	24.3535	23.6524
VIT_00s0341g00070	0	2.40895	0	0	0	0
VIT_00s0342g00030	4.3889	2.75756	0	3.52082	0	0
VIT_00s0344g00020	0	2.18868	2.93755	0	0	0
VIT_00s0346g00040	0	0	5.33788	0	2.42444	0
VIT_00s0346g00050	0	0	2.33153	0	2.17764	1.50943
VIT_00s0346g00060	0	0	0	0	0.409847	0
VIT_00s0346g00080	11.9133	6.03839	10.6758	10.2258	0	0
VIT_00s0346g00090	0	0	0	0	0	0.802005
VIT_00s0346g00100	2.10996	0	4.66307	4.61358	4.7896	5.90923
VIT_00s0346g00110	0	0	3.70108	0	0	0
VIT_00s0347g00030	5.72732	3.26945	2.93755	17.7438	7.88759	17.3931
VIT_00s0347g00040	0	0	0	0	0.409847	0
VIT_00s0347g00050	12.5415	9.31133	7.6266	3.52082	0.819694	0.44136
VIT_00s0347g00060	95.6773	74.2873	79.6928	67.3252	27.4145	48.5443
VIT_00s0347g00070	86.3539	69.0437	82.2614	54.6708	12.4397	31.3876
VIT_00s0347g00080	103.12	85.1896	83.8199	40.077	6.65664	4.20126
VIT_00s0347g00110	0	1.51754	0	0	0	0
VIT_00s0347g00120	0	3.47431	0	0	0	0
VIT_00s0349g00020	592.484	819.92	666.669	769.165	369.805	395.149
VIT_00s0349g00030	127.942	115.099	157.718	118.479	173.442	142.612
VIT_00s0349g00060	331.568	324.092	327.683	353.771	486.999	568.502
VIT_00s0352g00020	31.6651	30.0029	33.9741	42.2295	0.744741	1.02431
VIT_00s0352g00030	15.2559	13.8245	10.9995	13.3079	0	0
VIT_00s0353g00050	30.1442	31.1395	22.2065	26.8195	82.3512	58.1214
VIT_00s0353g00060	93.6008	84.383	105.92	82.2589	149.211	179.471
VIT_00s0357g00010	155.949	134.941	131.187	60.8721	2.05468	0.556079
VIT_00s0357g00020	92.8224	84.0667	80.7193	60.0038	118.49	59.083
VIT_00s0357g00030	5.72732	7.87983	4.66307	5.0779	8.09176	6.2245
VIT_00s0357g00060	14.6686	14.5424	12.2207	16.8825	13.5398	16.0788
VIT_00s0357g00070	35.3734	39.3149	35.1278	34.8046	10.5031	10.5865
VIT_00s0357g00080	6.12816	8.56837	12.8651	6.39775	1.7733	2.62341
VIT_00s0357g00090	0	0	0	1.76041	6.53076	20.8322
VIT_00s0357g00100	130.225	130.659	144.738	105.299	136.854	90.3313
VIT_00s0357g00130	2.10996	11.0302	2.93755	0	46.933	8.73428
VIT_00s0358g00010	8.39567	19.2465	19.4997	35.3543	15.5938	30.736
VIT_00s0360g00010	85.1879	159.178	80.4656	247.864	168.274	431.989
VIT_00s0360g00020	158.016	291.454	125.253	380.868	216.901	561.444
VIT_00s0360g00030	4.54578	4.8179	3.36265	0	9.7289	7.18822
VIT_00s0360g00040	20.25	20.6919	13.1643	12.9708	48.0075	19.1493
VIT_00s0360g00050	612.511	657.825	589.161	689.971	256.107	351.427
VIT_00s0361g00010	0	0	0	0	1.06406	0.754716
VIT_00s0361g00040	348.392	402.419	771.527	188.952	235.516	115.705
VIT_00s0361g00050	0	0	0	0	0.802248	0
VIT_00s0361g00080	510.576	508.522	476.725	759.329	654.903	1848.33
VIT_00s0361g00090	38.6323	19.7281	45.2939	8.68309	28.2935	1.53418
VIT_00s0361g00100	259.615	265.161	224.537	373.776	137.089	342.36
VIT_00s0361g00110	10.4072	6.53889	10.1499	21.0759	1.35328	3.66375
VIT_00s0366g00010	68.5634	37.9183	110.757	178.993	0	6.04871
VIT_00s0366g00020	286.101	379.693	289.905	505.238	250.294	438.271
VIT_00s0369g00050	13.6373	21.7053	17.8668	19.8793	14.551	43.9015
VIT_00s0370g00010	197.443	135.823	216.412	141.008	125.982	123.683
VIT_00s0370g00020	103.369	92.4954	120.66	84.1113	190.111	82.7335
VIT_00s0370g00030	97.9473	111.825	96.2299	95.724	157.852	156.621
VIT_00s0370g00040	225.932	265.871	246.859	212.706	187.31	183.955
VIT_00s0370g00050	785.494	849.268	791.576	944.631	650.784	861.906
VIT_00s0370g00060	33.3774	44.4912	41.2651	29.8924	53.7245	70.746
VIT_00s0370g00070	58.908	37.4491	72.3882	63.5981	92.0164	123.831
VIT_00s0370g00090	181.49	142.981	158.226	135.95	248.916	305.069
VIT_00s0371g00050	0	0	6.11035	5.0779	0	0
VIT_00s0371g00100	19.9083	16.772	7.40216	11.3781	4.47533	3.49136
VIT_00s0372g00010	50.5731	54.2459	57.6535	63.86	3.56837	10.6374
VIT_00s0372g00040	5.20362	5.51512	15.5559	3.6618	1.66874	0
VIT_00s0372g00070	0	3.26945	5.33788	0	0	0
VIT_00s0372g00080	0	0	3.70108	0	0	0
VIT_00s0373g00010	12.6598	12.0045	17.2502	6.11923	18.1505	3.04999
VIT_00s0373g00020	11.2109	13.9093	12.2207	15.2337	11.1895	7.6209
VIT_00s0373g00030	51.9719	67.6884	55.6495	62.9628	74.6796	37.5281
VIT_00s0373g00040	312.402	335.59	355.645	318.043	614.551	382.151
VIT_00s0374g00010	2.10996	0	0	0	0	0
VIT_00s0374g00020	108.617	55.2181	103.784	35.7855	129.207	113.693
VIT_00s0374g00030	56.4403	49.4652	50.365	30.6775	4.81349	4.33116
VIT_00s0374g00040	9.95416	7.64794	14.9286	7.04164	1.4469	1.66824
VIT_00s0374g00050	70.2833	57.8148	108.515	52.906	30.7978	18.8093
VIT_00s0375g00010	15.9503	20.8699	20.6027	20.6753	10.0152	13.5287
VIT_00s0375g00030	0	0	6.72531	0	3.11726	0
VIT_00s0375g00040	0	0	0	0	0.700828	0
VIT_00s0375g00050	73.6732	75.8075	65.276	50.0347	14.0655	13.0994
VIT_00s0378g00010	16.0603	18.7029	17.0636	16.2875	0.469157	0.754716
VIT_00s0378g00040	35.6095	29.1068	35.2302	18.872	0	0
VIT_00s0379g00010	42.8042	45.158	35.1278	36.8002	11.0473	7.52192
VIT_00s0379g00020	491.332	425.599	449.571	485.558	183.189	156.768
VIT_00s0379g00040	22.5702	27.6854	32.4821	24.6935	7.96647	5.29633
VIT_00s0379g00050	41.4657	36.1761	74.1563	28.5286	74.3472	30.1066
VIT_00s0379g00060	153.04	175.74	153.893	202.913	112.846	179.972
VIT_00s0379g00070	62.4049	85.638	66.619	117.168	64.5628	84.5899
VIT_00s0380g00020	4.21993	3.03509	6.11035	1.76041	0	0
VIT_00s0385g00020	0	1.51754	0	0	0	0
VIT_00s0386g00010	0	0	0	0	0.469157	0
VIT_00s0386g00020	237.276	181.164	285.238	171.387	299.034	210.852
VIT_00s0386g00030	107.282	54.8415	87.2274	85.5926	543.371	598.81
VIT_00s0386g00040	0	0	0	0	13.2514	3.45574
VIT_00s0386g00050	269.699	431.938	445.541	368.309	369.546	196.744
VIT_00s0386g00060	2.65839	3.47431	2.33153	2.79448	2.78864	0.754716
VIT_00s0388g00010	67.5494	30.9096	69.3819	46.2916	30.9739	51.212
VIT_00s0388g00020	103.92	58.4108	102.212	62.159	27.5823	46.6888
VIT_00s0388g00030	23.1805	25.9462	10.0463	19.311	1.6045	3.06836
VIT_00s0388g00040	13.721	24.9422	18.1597	87.1373	4.48334	14.072
VIT_00s0388g00050	33.8143	17.8668	18.5054	18.5816	11.4831	25.0195
VIT_00s0388g00060	25.4942	11.5423	25.9578	11.3781	7.73413	13.4974
VIT_00s0388g00070	4.83061	4.71536	0	2.79448	0	0
VIT_00s0388g00080	93.4281	99.7408	75.0445	81.7665	0.409847	0
VIT_00s0388g00090	48.8278	16.4124	45.4856	25.1761	0.744741	1.86129
VIT_00s0389g00010	4.62031	4.11924	7.97373	6.73509	0	0
VIT_00s0389g00020	223.754	198.372	254.099	195.906	459.842	434.581
VIT_00s0389g00030	1836.31	1755.95	1726.06	1427.49	1485.57	820.715
VIT_00s0389g00040	383.817	446.591	357.685	371.782	481.641	432.159
VIT_00s0391g00010	51.3899	78.6705	49.0309	85.9597	9.78482	19.7632
VIT_00s0391g00020	758.148	718.402	710.459	461.623	1024.96	407.169
VIT_00s0391g00030	0	0	2.66894	0	6.39282	0
VIT_00s0391g00040	171.843	208.602	148.225	233.529	188.822	135.007
VIT_00s0391g00050	23.6264	25.5775	25.4201	15.6605	21.942	17.3812
VIT_00s0391g00060	131.991	150.757	122.604	147.023	167.934	143.633
VIT_00s0391g00070	160.54	165.632	162.958	130.862	198.625	212.886
VIT_00s0392g00010	83.285	80.7496	83.4576	110.822	12.406	53.2104
VIT_00s0392g00060	0	0	0	0	0.469157	0
VIT_00s0394g00010	100.648	106.532	100.795	89.0975	134.889	75.1918
VIT_00s0394g00020	87.2383	87.6558	89.0204	106.051	122.867	116.09
VIT_00s0394g00030	68.6482	94.7473	108.288	205.577	82.5817	208.763
VIT_00s0394g00040	0	1.51754	0	3.52082	2.47417	7.09836
VIT_00s0396g00010	337116	368684	299606	337873	157.828	282.822
VIT_00s0396g00020	7491.02	7706.17	6741.51	7433.44	13.2059	72.8201
VIT_00s0396g00030	6265.7	6459.95	5370.43	6189.91	4.35588	39.2733
VIT_00s0396g00040	0	3.15662	2.93755	2.21798	0	0
VIT_00s0396g00050	19019.2	20754.7	17890.6	20276.3	31.3747	116.434
VIT_00s0396g00060	464.335	555.485	405.739	579.364	9.62759	33.9118
VIT_00s0396g00070	25.6902	31.7752	32.5859	25.591	0	3.78362
VIT_00s0397g00010	285.634	253.414	322.173	148.696	42.6133	15.3235
VIT_00s0397g00020	3.48347	0	5.33788	0	0	0
VIT_00s0397g00040	0	1.91198	0	0	0	0
VIT_00s0397g00050	265.201	281.788	317.508	171.07	130.72	63.3334
VIT_00s0398g00010	0	0	0	0	0	0.966473
VIT_00s0398g00020	14.3564	13.8972	20.955	10.6913	6.08792	5.47992
VIT_00s0398g00060	43.8223	37.3232	50.7878	32.2968	4.95208	9.86667
VIT_00s0399g00010	0	6.25423	0	7.88911	2.05468	2.46873
VIT_00s0399g00020	168.342	165.153	334.513	76.6915	82.2675	45.4101
VIT_00s0399g00030	22.5148	40.5933	25.4201	28.8818	1.54912	0
VIT_00s0399g00050	4.54578	5.94098	4.84979	7.88911	0	0
VIT_00s0399g00060	194.064	217.27	213.237	217.282	157.872	151.24
VIT_00s0400g00010	3.34936	2.40895	2.33153	0	3.75651	4.22949
VIT_00s0400g00020	181.15	179.658	228.083	93.051	50.6011	16.7117
VIT_00s0400g00030	38.67	34.8355	42.2251	25.3895	9.45223	5.97738
VIT_00s0400g00040	4.54578	1.91198	7.80403	3.52082	0	0
VIT_00s0404g00010	4.21993	0	7.40216	0	6.62516	2.49202
VIT_00s0404g00020	283.739	301.082	294.836	339.314	355.533	407.923
VIT_00s0404g00030	30.3292	34.2457	37.7841	32.2951	7.26811	9.50756
VIT_00s0404g00040	202.397	192.359	193.077	185.261	208.874	144.824
VIT_00s0404g00050	43.9669	104.196	59.2125	400.855	42.2265	343.762
VIT_00s0404g00060	310.197	288.372	270.262	302.963	402.48	564.672
VIT_00s0404g00070	24.6242	24.8067	27.9135	20.0255	23.7069	26.729
VIT_00s0404g00080	284.577	251.851	298.614	245.674	246.251	226.628
VIT_00s0404g00100	0	0	0	4.61358	0.516375	18.954
VIT_00s0406g00010	217.745	193.029	264.776	99.7039	8.23772	7.74328
VIT_00s0407g00010	0	0	5.61933	0	1.76598	3.87355
VIT_00s0407g00020	17.3915	12.6265	28.7349	12.4297	3.46636	1.01046
VIT_00s0407g00030	43.2959	45.1008	52.3817	37.2184	14.4405	10.8392
VIT_00s0407g00040	59.6894	42.7337	47.9749	53.1685	24.6739	29.4036
VIT_00s0407g00050	0	0	0	0	0.325296	1.06374
VIT_00s0407g00060	13.1123	10.6946	13.8585	9.22716	0	0
VIT_00s0407g00070	54.3391	58.3206	50.6408	65.8823	17.9881	16.5244
VIT_00s0407g00080	386.552	356.411	380.887	261.351	304.558	180.738
VIT_00s0408g00010	2.65839	2.40895	0	0	0	0
VIT_00s0408g00040	7.97516	5.01082	9.12765	4.34154	0	0
VIT_00s0409g00010	0	0	0	0	1.03275	0
VIT_00s0409g00020	21.4115	13.2922	15.0694	18.831	1.35328	1.97791
VIT_00s0409g00050	22.1379	7.04381	8.81265	7.48935	6.26682	4.94039
VIT_00s0409g00070	6.32989	5.01082	5.33788	5.58895	0	0
VIT_00s0409g00080	8.7778	7.95417	17.2502	10.2258	0	0.505232
VIT_00s0410g00010	5.52967	2.40895	0	3.19888	0	0
VIT_00s0411g00010	5.31678	14.1461	9.69957	19.5756	0	3.27351
VIT_00s0411g00040	0	0	0	3.6618	0	0
VIT_00s0413g00020	5.95666	5.94098	7.97373	5.81275	0	0
VIT_00s0414g00010	97.8797	94.1182	96.1258	69.6451	40.373	18.5731
VIT_00s0414g00020	18.3706	14.9703	9.83246	10.94	7.78898	15.0566
VIT_00s0414g00030	224.308	196.941	168.925	144.445	14.2915	11.3039
VIT_00s0414g00040	13.8037	11.1063	9.83246	6.89177	3.71125	3.30529
VIT_00s0414g00050	130.47	131.933	102.365	89.416	5.36254	3.71013
VIT_00s0414g00060	127.182	123.201	90.5197	87.9397	3.45678	2.98065
VIT_00s0415g00020	174.969	197.742	155.334	152.408	62.0268	75.2013
VIT_00s0415g00030	1148.05	1016.78	1005.85	911.694	2227.42	2251.59
VIT_00s0415g00040	286.701	178.282	293.63	246.947	1276.25	232.722
VIT_00s0415g00050	1197.2	1035.19	1246.29	943.198	1446.54	1679.81
VIT_00s0415g00060	334.607	296.419	342.065	277.738	327.941	446.277
VIT_00s0415g00070	88.2262	128.93	123.728	194.643	221.665	384.138
VIT_00s0415g00080	130.829	165.711	147.377	163.653	154.183	216.94
VIT_00s0420g00010	0	0	2.33153	0	0.325296	1.86129
VIT_00s0420g00040	12.2563	5.18992	8.70248	5.58895	2.99951	6.25065
VIT_00s0421g00020	0	0	0	0	0.325296	0
VIT_00s0421g00040	213.791	193.149	216.601	120.51	86.4387	32.6631
VIT_00s0424g00010	129.201	81.6842	169.005	91.5977	59.33	51.9611
VIT_00s0424g00020	84.3097	53.7396	72.5956	43.6915	28.7184	24.6701
VIT_00s0424g00030	24.4709	13.9093	24.9403	26.6388	0	0
VIT_00s0425g00030	304.728	236.733	333.179	240.253	8.05444	9.58351
VIT_00s0425g00040	120.486	74.8267	119.473	94.1995	0	0
VIT_00s0426g00030	5.31678	4.96398	3.84928	0	0	0
VIT_00s0426g00040	2.65839	0	3.36265	0	1.90234	0
VIT_00s0426g00050	9.24063	7.1593	7.80403	0	0	0
VIT_00s0426g00070	0	1.91198	0	0	0	0
VIT_00s0429g00010	2.10996	0	0	0	0	0
VIT_00s0429g00020	50.7561	43.7735	43.0933	47.3347	5.28564	19.1846
VIT_00s0429g00030	968.609	1054.42	921.65	1003.69	437.017	304.853
VIT_00s0429g00040	1348.19	1590.39	1633.17	1356.41	1203.41	1037.89
VIT_00s0432g00010	0	2.75756	3.36265	2.21798	0	0
VIT_00s0432g00020	36.8176	32.3864	36.0484	39.062	1.79493	1.72787
VIT_00s0434g00010	0	3.97709	3.36265	0	0	0
VIT_00s0434g00020	395.375	351.798	370.303	338.553	782.814	489.592
VIT_00s0434g00060	108.941	94.5689	95.4313	112.246	90.6506	119.379
VIT_00s0434g00080	42.8435	33.9127	40.844	37.0867	59.0608	27.4353
VIT_00s0434g00090	49.5308	37.9669	67.4802	39.7264	19.7145	12.9562
VIT_00s0438g00010	42843.6	54071.4	43567.9	48836.6	472.181	832.471
VIT_00s0438g00020	8922.32	11745.4	7994.68	8734.24	14.3085	102.325
VIT_00s0438g00030	501.844	480.074	452.772	329.063	1.54912	20.8974
VIT_00s0441g00010	247.049	247.526	223.984	224.031	96.9078	88.6615
VIT_00s0441g00020	4.83061	0	14.7268	2.79448	4.38412	4.76706
VIT_00s0444g00010	6.08619	6.53889	9.76647	6.02052	0	0
VIT_00s0445g00010	71.2419	86.3188	62.0165	131.817	74.7249	178.973
VIT_00s0445g00020	398.429	358.166	356.703	286.114	985.115	662.92
VIT_00s0445g00030	5.20362	6.31323	0	5.0779	7.4412	59.6448
VIT_00s0445g00040	2.86366	2.18868	8.73028	3.19888	0.987789	0
VIT_00s0445g00050	0	0	0	0	0	1.45734
VIT_00s0445g00060	57.1537	58.9038	51.1278	65.1553	0.409847	0.950882
VIT_00s0448g00020	15.0098	14.8919	16.3761	26.2091	0	0
VIT_00s0449g00010	65.5196	63.106	61.843	72.9747	35.9026	24.7051
VIT_00s0454g00010	104.898	72.0954	90.4707	66.7849	65.2109	103.208
VIT_00s0454g00020	94.6505	44.1173	93.735	17.8358	63.634	6.86131
VIT_00s0454g00030	544.929	244.405	632.573	136.183	452.109	44.7671
VIT_00s0454g00040	71.8245	30.4316	72.0968	16.1213	27.7619	3.83204
VIT_00s0455g00010	58.2012	74.42	58.9729	80.816	14.7063	23.1787
VIT_00s0455g00020	413.948	393.621	385.479	502.317	365.11	310.023
VIT_00s0455g00030	37.6244	45.7811	32.6653	51.3025	51.8448	72.8156
VIT_00s0455g00040	300.17	251.653	320.72	186.02	229.065	188.822
VIT_00s0455g00050	57.0211	51.8681	42.8047	32.2006	20.8033	17.4947
VIT_00s0456g00020	194.669	173.115	189.482	142.015	19.4442	20.6531
VIT_00s0456g00030	1.67468	0	4.56382	0	0	0
VIT_00s0456g00040	82.126	64.6978	86.9354	41.5096	1.6045	2.04861
VIT_00s0459g00010	283.945	300.568	261.541	392.989	15.2343	13.6244
VIT_00s0459g00020	0	3.15662	10.6758	0	0	0
VIT_00s0459g00030	9.38504	7.48516	9.60892	4.03033	4.48334	0.950882
VIT_00s0459g00040	6.08619	3.97709	6.81745	0	0	0
VIT_00s0462g00010	20.551	20.0433	17.4606	22.1872	6.39562	8.35599
VIT_00s0463g00010	263.233	311.144	287.629	294.697	208.115	160.683
VIT_00s0463g00020	312.024	314.882	383.861	380.223	362.784	622.023
VIT_00s0463g00030	67.3253	40.8379	58.1875	28.3578	19.4897	33.1126
VIT_00s0463g00040	0	0	0	0	0.591101	1.2731
VIT_00s0463g00050	2.10996	0	0	0	0	0
VIT_00s0467g00010	99.9194	79.4256	94.3654	58.5554	26.076	19.4558
VIT_00s0467g00020	28.4985	26.0186	36.4535	33.3123	12.7485	14.3198
VIT_00s0467g00030	235.545	198.447	217.173	110.146	130.284	62.2891
VIT_00s0467g00040	109.744	75.3277	108.669	32.9846	58.4658	16.8788
VIT_00s0469g00010	87.0503	55.6318	58.4434	39.8504	22.3907	6.59382
VIT_00s0469g00020	591.265	589.626	459.46	345.472	308.006	252.019
VIT_00s0469g00040	47.4817	17.9323	21.7339	19.3402	11.0201	7.73466
VIT_00s0469g00050	134.374	126.816	138.927	96.6912	23.1285	24.1841
VIT_00s0471g00010	9.24063	12.6265	3.70108	11.5168	42.5942	66.6522
VIT_00s0471g00030	88.4297	90.8853	65.0322	81.9218	194.204	166.547
VIT_00s0471g00040	109.12	115.103	114.963	144.778	17.1769	23.0419
VIT_00s0471g00050	31.1347	27.7552	34.5358	31.5564	38.6167	11.832
VIT_00s0472g00020	25.6379	30.9071	19.9874	28.5911	0	0.350308
VIT_00s0475g00010	82.7809	81.4193	131.784	71.278	34.1782	26.1315
VIT_00s0475g00020	54.759	66.0695	92.9495	77.3254	136.918	165.801
VIT_00s0475g00030	255.402	250.69	287.563	203.271	289.324	244.023
VIT_00s0475g00040	333.625	343.259	310.795	322.574	364.06	333.162
VIT_00s0475g00050	50.7913	53.5567	33.8806	37.3831	37.8716	38.9382
VIT_00s0477g00010	0	0	0	7.42394	1.24454	35.0327
VIT_00s0477g00030	296.487	382.316	389.405	568.104	459.922	742.443
VIT_00s0477g00040	111.22	75.2312	118.237	109.655	153.93	272.859
VIT_00s0477g00070	229.919	243.336	235.842	213.499	176.043	141.949
VIT_00s0479g00010	260.111	228.108	249.273	208.399	216.817	139.5
VIT_00s0480g00010	0	0	0	0	0	5.33285
VIT_00s0480g00020	0	0	0	0	0	1.15669
VIT_00s0480g00030	3.83406	0	0	2.79448	0.650591	1.06374
VIT_00s0480g00040	3.48347	1.91198	10.9644	7.11424	1.50989	1.12363
VIT_00s0480g00060	13.5356	0	18.0242	14.5103	0	2.89942
VIT_00s0480g00070	0	0	0	0	3.68693	7.45032
VIT_00s0481g00010	0	0	1.85054	2.21798	6.10182	3.2108
VIT_00s0483g00010	47.0669	69.4282	55.4531	59.2442	92.2394	89.6174
VIT_00s0483g00020	161.526	176.883	153.903	187.596	240.644	346.546
VIT_00s0483g00030	15.6109	10.4229	17.7334	7.04164	9.11933	4.40992
VIT_00s0483g00040	28.1156	26.1981	49.7581	28.3125	3.44038	1.50943
VIT_00s0483g00050	13.3273	8.06315	13.4506	13.1835	0	5.96129
VIT_00s0484g00010	51.8912	35.1946	31.0527	31.6874	6.53613	5.46652
VIT_00s0484g00020	287.015	214.908	303.824	167.016	134.748	84.4898
VIT_00s0484g00030	433.714	352.372	459.14	311.009	122.448	125.264
VIT_00s0484g00040	2.65839	0	0	0	3.3498	2.54621
VIT_00s0485g00010	9.66122	7.22685	17.377	6.89177	0	1.45734
VIT_00s0485g00020	11.4546	12.6265	6.32876	14.0095	3.06929	3.44611
VIT_00s0487g00010	70.8399	81.1527	63.9803	81.8795	29.7374	16.2199
VIT_00s0487g00030	110.069	104.522	124.844	134.266	9.87413	9.14071
VIT_00s0487g00050	40.601	43.9877	60.9492	77.6443	19.7237	22.3975
VIT_00s0490g00010	440.142	429.088	468.727	335.638	0	0
VIT_00s0494g00010	0	3.15662	0	0	4.35527	2.34508
VIT_00s0494g00020	318.403	397.15	323.507	429.916	162.091	227.714
VIT_00s0496g00010	0	0	0	0	0	1.08849
VIT_00s0499g00010	171.568	156.666	184.22	172.802	101.696	90.9542
VIT_00s0499g00020	0	0	0	0	4.96375	0
VIT_00s0499g00030	406.229	412.541	402.651	365.382	485.248	310.971
VIT_00s0499g00040	0	1.91198	0	0	5.51573	4.54084
VIT_00s0499g00050	0	0	0	0	2.08679	2.04176
VIT_00s0500g00010	34.8347	24.7002	35.4937	13.3895	0	0
VIT_00s0504g00010	7319.04	7870.02	6058.79	8084.55	3.93344	6.65747
VIT_00s0505g00010	44951.5	50409.3	40080.9	37649.5	20.4419	31.971
VIT_00s0505g00020	292.65	304.178	274.03	267.898	1.03275	36.7196
VIT_00s0505g00030	13485	15052.7	12958.6	14876.5	75.9395	256.335
VIT_00s0505g00040	54183.9	58823	45159.5	45816.9	81.0668	421.921
VIT_00s0505g00050	11566.5	12315.9	10047.4	8939.58	13.9826	12.0745
VIT_00s0505g00060	61900.3	71157	57780.2	54100.9	55.9862	60.9277
VIT_00s0507g00010	10.1706	8.37357	10.211	7.88911	4.49586	4.11423
VIT_00s0507g00020	35.795	42.8419	38.8907	29.141	18.7099	22.5521
VIT_00s0508g00020	208.107	177.465	172.57	173.388	162.097	172.621
VIT_00s0508g00030	126.678	148.382	157.874	162.715	201.979	254.048
VIT_00s0508g00040	2.10996	3.03509	3.16438	0	0	1.60401
VIT_00s0508g00050	1.67468	0	0	0	0	0.918067
VIT_00s0510g00010	117.016	135.302	109.464	149.737	396.661	468.18
VIT_00s0510g00020	43.6274	55.868	39.493	63.0772	52.3593	37.0502
VIT_00s0510g00030	6.40709	4.71536	2.33153	5.0779	0	0.72867
VIT_00s0510g00040	234.085	239.03	193.991	224.952	246.314	278.034
VIT_00s0510g00050	138.564	134.814	171.232	91.1035	124.354	82.2322
VIT_00s0513g00010	15.3362	15.1247	12.6575	16.1353	3.11726	4.16688
VIT_00s0513g00020	43.3626	38.9636	43.4229	37.4325	0	0
VIT_00s0515g00010	221.473	203.68	203.047	205.948	222.046	184.772
VIT_00s0515g00020	39.8403	26.8003	53.8171	31.3209	11.9584	11.5785
VIT_00s0515g00030	77.6903	43.6271	84.5088	61.1923	72.29	45.5755
VIT_00s0515g00040	59.4782	67.0467	67.7648	53.1621	5.56248	3.2411
VIT_00s0515g00050	18.2162	20.1471	12.8651	13.8217	12.7688	4.42534
VIT_00s0516g00010	10.5779	21.5909	14.7268	29.3198	6.75638	8.60464
VIT_00s0516g00020	0	0	0	0	1.50989	2.81699
VIT_00s0516g00030	113.022	74.84	110.452	65.9091	180.526	93.9054
VIT_00s0524g00010	29.1062	88.4201	47.6292	136.113	0	0
VIT_00s0524g00020	10.1706	10.7048	9.69957	12.5232	0	0
VIT_00s0524g00030	159.694	413.44	233.65	588.424	189.514	283.458
VIT_00s0524g00040	15.9133	44.9421	28.4794	59.1263	2.26147	4.76706
VIT_00s0525g00010	106.074	114.559	106.818	96.0728	29.4348	31.1265
VIT_00s0525g00020	7.21598	4.11924	16.3207	3.19888	5.51158	1.15669
VIT_00s0525g00030	19.6684	25.5704	14.075	26.3251	17.4763	12.7178
VIT_00s0525g00040	29.5449	25.7684	21.5717	21.6961	66.4046	50.2983
VIT_00s0525g00050	115.638	102.126	90.1428	56.3698	203.754	44.564
VIT_00s0526g00010	2.65839	2.59496	0	2.79448	1.15704	0.700616
VIT_00s0527g00010	65.5527	102.678	51.3643	165.573	55.9019	118.264
VIT_00s0527g00020	63.4113	55.7872	63.7327	35.6143	161.453	119.583
VIT_00s0527g00030	0	0	0	0	3.54661	12.1006
VIT_00s0531g00010	831.815	867.87	754.47	1002.3	860.717	1143.17
VIT_00s0531g00020	15.8013	14.63	8.58945	11.5168	9.36618	16.4468
VIT_00s0531g00030	79.6333	76.2236	77.1222	97.2407	123.024	123.353
VIT_00s0531g00040	6.55615	4.37735	5.75006	4.24284	5.70702	2.11474
VIT_00s0531g00050	1348.51	1584.36	1326.7	1190.56	211.067	263.443
VIT_00s0531g00060	13.8037	18.3983	10.7494	12.5232	3.44715	11.1962
VIT_00s0532g00020	18.981	10.6946	15.7456	35.5712	25.2881	24.3654
VIT_00s0532g00030	315.949	307.871	219.14	314.532	427.15	585.299
VIT_00s0532g00040	12.1829	15.4536	6.11035	16.5573	1.64788	16.015
VIT_00s0532g00050	397.82	351.158	493.632	385.691	425.725	366.785
VIT_00s0532g00060	6.08619	12.3577	12.305	22.1056	15.9156	14.016
VIT_00s0532g00070	0	3.15662	0	4.03033	1.1125	1.72787
VIT_00s0533g00010	179.907	169.765	186.092	189.621	291.811	314.173
VIT_00s0533g00020	896.261	946.661	993.26	926.007	1560.82	1620.06
VIT_00s0533g00040	101.366	114.854	117.266	108.302	145.489	103.393
VIT_00s0533g00050	38.9692	25.2346	52.6574	23.8125	255.361	92.8179
VIT_00s0539g00010	14.2492	21.1835	19.9874	11.8886	3.78476	2.83136
VIT_00s0539g00020	7.77317	8.56837	7.3634	7.3236	0.556248	1.34023
VIT_00s0540g00010	32.6872	40.4998	35.066	19.8793	9.74221	5.27787
VIT_00s0540g00020	170.015	141.513	210.327	74.9502	37.2437	16.8802
VIT_00s0540g00040	27.2114	32.0837	20.4624	14.2285	1.40166	0
VIT_00s0541g00010	5.31678	6.80072	5.61933	4.61358	6.39562	12.6348
VIT_00s0541g00020	5.82123	5.94098	4.46006	19.8332	9.74439	30.6109
VIT_00s0551g00010	438.256	477.269	560.887	568.19	1557.01	1649.5
VIT_00s0551g00020	766.728	633.912	844.987	839.312	1479.98	1646.73
VIT_00s0551g00030	316.768	268.946	254.581	264.585	221.891	298.072
VIT_00s0551g00040	35.4059	43.3716	31.7699	38.078	8.42742	8.84556
VIT_00s0551g00050	0	0	0	0	1.42464	2.44977
VIT_00s0555g00020	309.538	357.829	266.834	339.181	547.632	345.426
VIT_00s0555g00050	24.7807	27.5449	29.1286	26.9804	6.08792	3.41199
VIT_00s0556g00010	4.21993	0	9.96185	5.0779	0	1.08849
VIT_00s0558g00010	59.8904	48.0178	64.4476	47.3347	76.8856	58.826
VIT_00s0558g00020	613.983	562.589	537.488	627.13	566.525	775.189
VIT_00s0558g00030	418.476	473.582	463.079	450.714	500.101	463.812
VIT_00s0559g00010	24.2653	22.1748	18.9863	24.182	2.1482	3.78362
VIT_00s0561g00010	10.5779	11.3647	14.4892	10.1558	0	0
VIT_00s0561g00030	294.336	254.757	287.478	268.442	72.9232	75.2805
VIT_00s0566g00010	223.738	229.445	222.466	207.874	179.812	191.829
VIT_00s0566g00020	57.0947	79.2223	44.4493	72.5529	66.0618	98.3576
VIT_00s0567g00010	117.761	97.7334	93.5905	114.522	77.1139	66.6052
VIT_00s0567g00020	0	0	0	0	0	0.802005
VIT_00s0567g00040	0	0	0	0	0	0.636552
VIT_00s0567g00050	0	0	0	0	0	0.44136
VIT_00s0567g00060	22.6193	14.273	10.3706	13.4902	19.0009	8.30769
VIT_00s0568g00010	141.505	155.49	134.101	161.874	160.197	215.142
VIT_00s0568g00030	8.26023	7.22685	7.40216	5.0779	7.84755	4.67447
VIT_00s0572g00020	0	6.64611	10.4485	0	0.516375	0
VIT_00s0574g00030	184.851	186.781	186.171	143.671	129.673	109.905
VIT_00s0577g00010	14.3564	25.0541	18.0242	29.3283	0	0
VIT_00s0577g00020	93.7112	84.3247	84.507	82.6502	113.323	101.844
VIT_00s0580g00010	107.048	139.139	113.628	179.829	95.1085	154.556
VIT_00s0580g00020	6.96695	7.22685	7.3634	8.38343	10.7286	21.2875
VIT_00s0581g00010	41.024	33.861	44.7783	49.7512	29.5357	33.6385
VIT_00s0582g00010	42.0528	29.8938	49.9654	41.7509	0	0.882721
VIT_00s0582g00020	35.4732	36.4631	49.4749	39.3542	0	0
VIT_00s0582g00030	43.889	39.4569	35.332	45.6069	2.4361	5.36889
VIT_00s0583g00010	43.2708	38.8667	25.0148	33.4559	45.6842	94.1614
VIT_00s0583g00020	0	0	0	0	3.06929	0.966473
VIT_00s0583g00030	40.023	15.9908	20.4624	7.88911	43.6815	14.1636
VIT_00s0583g00040	249.921	322.914	260.925	472.051	166.917	344.125
VIT_00s0585g00020	327.393	313.416	301.404	375.128	383.666	317.24
VIT_00s0585g00030	235.589	257.678	219.645	239.274	171.93	193.829
VIT_00s0586g00010	4024.26	3840.75	3647.35	2952.37	475.583	816.829
VIT_00s0586g00020	201.916	209.49	174.413	223.441	187.666	176.971
VIT_00s0586g00030	0	0	0	2.79448	0	0
VIT_00s0587g00010	11.6425	12.3577	14.7268	14.3884	4.52294	5.65197
VIT_00s0587g00030	106.737	86.7667	115.006	112.174	151.807	212.289
VIT_00s0587g00040	235.79	257.305	264.295	296.566	464.787	513.859
VIT_00s0590g00010	53.3884	39.5039	55.2407	26.9052	99.4442	82.1008
VIT_00s0590g00020	17.4637	9.21631	10.9995	7.3236	16.5619	16.2512
VIT_00s0591g00010	222.012	208.742	233.178	281.373	231.507	451.254
VIT_00s0591g00020	145.124	140.773	133.776	117.848	192.84	161.126
VIT_00s0592g00010	112.283	90.5896	106.037	116.178	176.08	105.106
VIT_00s0592g00020	52.2056	77.1254	55.0671	107.498	45.6767	68.1847
VIT_00s0593g00010	14.2492	24.4825	8.10447	21.2545	14.8168	24.1228
VIT_00s0595g00010	65.9017	19.7669	65.9322	17.7438	50.3019	18.8836
VIT_00s0595g00020	2.65839	0	0	0	0.591101	0
VIT_00s0598g00010	178.553	217.143	190.052	182.763	16.964	15.5803
VIT_00s0598g00020	52.6668	66.0278	66.084	77.0718	59.6719	79.9956
VIT_00s0598g00030	7.0624	8.48829	9.76647	12.2385	3.37819	2.5918
VIT_00s0598g00040	12.5415	11.0302	12.6575	10.1558	30.8385	37.8384
VIT_00s0600g00010	6.16957	2.75756	9.12765	3.52082	0	0
VIT_00s0601g00010	70.4162	91.9095	66.6879	105.471	60.4747	110.841
VIT_00s0601g00030	222.654	231.864	245.261	228.247	205.48	171.143
VIT_00s0606g00010	4.83061	5.94098	0	7.3236	1.73984	3.19122
VIT_00s0611g00010	80.1557	60.7412	84.2149	57.2954	11.8515	12.2368
VIT_00s0612g00010	3.04309	5.51512	2.33153	11.5168	0.591101	2.57246
VIT_00s0612g00020	105.135	99.8379	146.062	84.9715	41.2797	39.6436
VIT_00s0612g00030	128.209	117.923	126.84	109.078	123.971	115.135
VIT_00s0615g00010	0	0	3.98687	0	0	0
VIT_00s0615g00020	53.8739	83.5599	105.534	127.744	1.90234	2.17698
VIT_00s0615g00030	438.673	582.864	762.492	1074.77	556.581	1020.32
VIT_00s0615g00040	20.0962	16.0498	20.8971	37.9673	9.3043	20.83
VIT_00s0616g00010	20.3033	18.1116	6.43253	14.0095	3.78476	7.5552
VIT_00s0616g00020	1529.56	1618.59	1467.91	1297.22	2490.27	2343.37
VIT_00s0619g00010	6.08619	6.64611	0	0	0	0
VIT_00s0620g00010	10.6336	12.6265	16.3207	18.9533	26.7907	18.4291
VIT_00s0620g00020	1563.36	1416.33	1676.59	1536.24	3838.53	2922.27
VIT_00s0625g00020	186.401	135.011	318.968	48.2424	16.3607	6.08298
VIT_00s0625g00030	25.0978	20.9737	26.9246	20.4517	0	0
VIT_00s0625g00040	68.368	94.0048	86.6933	111.222	253.776	299.327
VIT_00s0629g00010	3125.77	3172.65	2880.75	3111.8	1.87663	10.9138
VIT_00s0629g00020	13022.2	12760.8	12965.9	13472.3	70.5151	212.028
VIT_00s0630g00010	354.161	320.262	316.122	340.623	166.66	176.823
VIT_00s0632g00010	2.65839	3.15662	3.70108	0	5.29793	4.00646
VIT_00s0634g00030	50.1658	68.8766	74.6667	86.6583	0	1.56987
VIT_00s0640g00010	0	0	0	0	0.819694	0
VIT_00s0640g00020	39.5782	50.3533	19.416	76.0706	30.0108	66.8736
VIT_00s0641g00010	106.407	105.288	92.0807	131.718	5.70702	7.36361
VIT_00s0642g00010	78.9249	73.3483	72.1228	84.573	4.0091	6.46989
VIT_00s0646g00010	0	0	0	0	0.882988	0
VIT_00s0646g00020	3.20355	3.82397	4.23668	4.77849	0	0
VIT_00s0646g00030	446.826	488.286	413.578	519.663	443.491	593.127
VIT_00s0647g00010	447.741	458.141	383.642	474.512	173.097	344.652
VIT_00s0650g00040	2.65839	0	0	0	0	0
VIT_00s0652g00010	25.3245	29.3034	25.1825	61.4361	19.5057	89.6308
VIT_00s0652g00020	355.258	328.717	357.014	377.842	380.419	433.07
VIT_00s0652g00030	623.394	745.428	549.253	777.137	747.894	939.981
VIT_00s0657g00010	240.281	168.65	236.697	178.95	245.242	186.15
VIT_00s0658g00010	2.65839	0	5.33788	0	0	0
VIT_00s0658g00020	13.3974	19.9968	18.5546	22.5863	2.02154	2.95461
VIT_00s0659g00010	27.1393	15.6653	22.7988	14.3884	11.1545	6.94728
VIT_00s0662g00010	160.497	285.352	190.733	675.102	201.276	641.633
VIT_00s0662g00020	0	1.91198	0	0	0	0
VIT_00s0662g00030	1208.46	1028.99	1105.76	682.964	1273.65	335.433
VIT_00s0662g00040	1211.27	833.922	1098.02	617.052	1914.47	455.596
VIT_00s0663g00030	0	3.74258	0	4.03033	0	0
VIT_00s0665g00010	0	0	0	0	1.42464	1.24601
VIT_00s0665g00020	6.76778	12.5604	14.3058	6.48541	38.6328	16.4421
VIT_00s0665g00030	8.7778	9.80834	12.5912	22.5434	12.5175	10.6657
VIT_00s0665g00040	13.4669	14.4202	25.062	13.9257	12.317	22.3122
VIT_00s0665g00050	97.5096	75.7222	142.54	84.1603	54.4314	28.9655
VIT_00s0669g00010	99.5227	90.208	102.049	122.785	37.6443	63.0912
VIT_00s0670g00010	525.674	539.101	510.79	641.386	1123.23	1024.16
VIT_00s0670g00020	135.053	118.81	134.688	111.633	32.2496	38.6367
VIT_00s0671g00010	3.83406	3.15662	3.84928	2.21798	0	0
VIT_00s0672g00010	279.419	298.999	291.713	306.528	135.401	149.142
VIT_00s0674g00010	85.1937	68.5916	79.213	77.8249	44.3166	23.7203
VIT_00s0682g00010	86.8249	78.7626	80.0682	100.272	177.755	231.994
VIT_00s0682g00020	7.90063	8.06315	7.6266	9.55698	28.4635	41.472
VIT_00s0682g00030	20.551	21.1835	23.0002	21.9406	41.2748	24.2786
VIT_00s0682g00050	29.9151	9.16112	29.0987	6.39775	54.2873	8.15759
VIT_00s0684g00010	4.54578	6.03839	9.76647	10.6273	2.35203	1.3322
VIT_00s0684g00020	2.65839	0	0	15.4195	0	30.9333
VIT_00s0684g00030	431.307	763.857	434.86	1386.36	877.978	3222.27
VIT_00s0684g00040	276.325	352.289	346.371	329.806	491.114	469.612
VIT_00s0686g00010	54.1775	64.8394	43.9979	52.4578	185.16	147.367
VIT_00s0686g00020	122.18	120.175	111.49	131.893	24.1314	24.7563
VIT_00s0686g00030	9.4556	10.2926	7.97373	11.5985	0	0
VIT_00s0691g00010	20.1	18.8614	10.5823	14.8479	3.75651	7.97705
VIT_00s0695g00010	0	2.18868	0	0	0	0
VIT_00s0698g00010	2068.66	1717.97	1725.38	2933.93	116.93	231.354
VIT_00s0701g00010	136.141	174.309	121.438	174.918	43.1426	61.9833
VIT_00s0704g00010	61.34	58.0349	54.8165	61.2505	102.731	89.025
VIT_00s0705g00010	42.1993	69.1479	25.1825	88.6978	67.3894	103.991
VIT_00s0706g00010	0	3.03509	6.72531	0	5.12909	5.2686
VIT_00s0707g00010	90.1689	43.9551	34.973	8.06067	20.7637	7.83118
VIT_00s0710g00010	6.66365	16.7471	15.9475	25.457	0.591101	3.33648
VIT_00s0710g00020	130.009	113.52	156.659	58.7873	39.1838	15.1791
VIT_00s0724g00010	0	2.40895	4.46006	4.03033	2.31408	1.15669
VIT_00s0726g00010	0	0	3.98687	0	3.40215	3.87355
VIT_00s0729g00010	6.96695	11.6291	9.12765	9.14092	0	0
VIT_00s0732g00010	130.845	127.377	149.028	186.777	275.338	135.23
VIT_00s0733g00010	38563.3	44911.8	34861.9	39099.4	62.8959	333.281
VIT_00s0734g00010	0	0	0	0	2.92364	2.54842
VIT_00s0734g00020	206.035	199.367	196.614	174.318	247.393	133.213
VIT_00s0734g00030	31.0522	30.2493	40.2112	30.1826	34.2277	22.0968
VIT_00s0742g00020	110.613	112.669	101.798	119.699	199.718	191.027
VIT_00s0742g00030	91.2733	83.2423	130.524	128.905	76.0777	89.7488
VIT_00s0742g00040	9.95416	13.9093	13.5203	16.9714	3.55843	6.29254
VIT_00s0743g00010	35.9592	30.4768	40.172	29.613	4.56297	6.31203
VIT_00s0743g00020	12.4209	9.21631	12.3881	5.47	0.650591	3.59411
VIT_00s0743g00030	14.6686	8.27267	13.1643	8.30508	0	3.43764
VIT_00s0753g00010	64.6994	113.647	90.5094	39.831	93.3767	54.8204
VIT_00s0753g00020	76.9373	85.6723	61.54	39.4455	282.268	165.522
VIT_00s0757g00010	0	5.94098	0	5.0779	13.8732	25.7246
VIT_00s0757g00030	45.705	31.8925	56.9328	36.2619	52.7365	38.1081
VIT_00s0759g00010	931.967	957.586	875.31	887.565	1016.8	934.37
VIT_00s0762g00010	6.08619	3.97709	4.56382	0	0	0
VIT_00s0762g00020	17.6466	8.87464	14.1809	3.19888	0	0
VIT_00s0762g00030	57.1201	35.7282	46.6151	17.6509	6.00475	1.34023
VIT_00s0762g00040	4.21993	0	0	4.34154	0	0
VIT_00s0768g00010	32.1207	41.5949	28.2827	52.0664	37.877	63.033
VIT_00s0768g00020	5.20362	4.11924	5.33788	2.79448	2.02154	1.95943
VIT_00s0768g00030	3.83406	1.91198	5.75006	5.47	0.516375	0
VIT_00s0768g00040	7.21598	11.7315	12.71	10.5625	1.95177	1.11216
VIT_00s0769g00010	1336	1904.55	1490.92	6117.89	1325.2	5340.6
VIT_00s0771g00010	41.3744	46.4991	32.0602	35.3179	49.5208	94.9582
VIT_00s0771g00020	57.6525	53.796	74.2813	31.0743	44.6707	27.2977
VIT_00s0772g00010	604.628	539.681	558.743	505.255	360.25	204.128
VIT_00s0772g00020	4.3889	1.91198	0	0	0.409847	0
VIT_00s0776g00010	40.2417	45.6003	29.4487	72.5833	38.103	102.419
VIT_00s0776g00020	335.043	348.844	410.934	373.215	107.937	173.678
VIT_00s0779g00010	738.825	802.677	1129.46	802.343	669.404	615.789
VIT_00s0780g00010	398.39	462.406	413.718	557.254	484.957	1223.15
VIT_00s0780g00020	49.6072	57.1834	58.0423	45.7698	85.653	108.143
VIT_00s0780g00030	0	0	0	0	1.87663	2.17698
VIT_00s0780g00040	133.162	83.7497	152.931	89.3941	76.5365	38.6021
VIT_00s0783g00010	218.656	183.833	203.806	206.946	156.928	129.089
VIT_00s0787g00010	19.9478	16.5624	13.0413	17.0593	0	0
VIT_00s0787g00020	55.0746	50.3575	78.6597	43.1241	0	0
VIT_00s0788g00010	10.0481	6.07017	7.69856	12.5232	0	0
VIT_00s0790g00010	3.60799	5.39774	5.33788	11.3781	1.0741	4.15779
VIT_00s0790g00020	27.6483	52.8455	16.2089	62.3364	15.5324	30.1445
VIT_00s0794g00010	22.6529	21.3713	20.5278	20.9275	1.1822	1.19804
VIT_00s0800g00010	0	2.18868	3.70108	4.77849	2.47417	5.43954
VIT_00s0800g00020	42.3115	74.4864	66.4649	77.3627	155.389	141.648
VIT_00s0801g00010	98.8466	125.012	94.307	142.983	7.02692	12.0686
VIT_00s0801g00020	4.13011	6.64611	4.23668	11.978	2.10248	2.13064
VIT_00s0802g00010	2.41531	3.15662	3.84928	3.79269	3.63905	6.02985
VIT_00s0802g00020	1.67468	2.18868	1.85054	0	22.6877	1.56987
VIT_00s0804g00010	258.902	319.48	247.99	336.235	406.478	523.315
VIT_00s0804g00020	19.2213	23.5642	9.60892	15.7416	66.5405	57.5502
VIT_00s0805g00010	83.0514	102.979	97.1974	91.2891	84.5653	85.2636
VIT_00s0805g00020	20.3413	18.076	27.7718	27.8513	17.0241	30.5251
VIT_00s0809g00010	5.82123	8.27267	22.2065	6.65393	0.819694	0
VIT_00s0809g00020	65.2144	61.2021	54.6388	58.7283	70.567	59.7884
VIT_00s0809g00030	18.3706	19.1707	17.2927	25.3046	3.87778	7.82276
VIT_00s0813g00010	11.4546	17.4177	10.6758	19.5041	19.1689	18.2412
VIT_00s0817g00010	7.21598	8.56837	3.70108	6.73509	2.27485	1.51569
VIT_00s0818g00010	253.817	289.572	243.883	293.825	645.45	609.479
VIT_00s0820g00010	90.5558	87.1782	81.8094	109.756	77.9926	114.652
VIT_00s0820g00020	21.1558	25.6698	24.0095	14.889	55.6875	41.0278
VIT_00s0822g00010	44.6934	29.689	87.1537	21.88	0	0
VIT_00s0823g00020	149.723	109.515	139.934	102.733	43.1088	36.6759
VIT_00s0824g00020	0	0	1.85054	0	0.744741	0.754716
VIT_00s0827g00040	0	0	0	2.21798	0	0
VIT_00s0827g00050	0	3.03509	0	5.0779	0	0
VIT_00s0838g00010	0	0	0	0	1.54912	1.15669
VIT_00s0838g00020	567.516	546.75	514.614	472.627	890.823	792.589
VIT_00s0841g00010	54.9256	51.5999	40.5069	32.0455	63.9739	27.7602
VIT_00s0841g00030	10.1097	13.6579	10.9995	22.1056	10.3253	16.1186
VIT_00s0847g00010	45.6689	55.0476	49.962	61.4939	8.30347	14.7888
VIT_00s0847g00020	2.41531	0	10.6758	2.79448	0	0
VIT_00s0848g00010	38.5187	40.948	29.8548	34.8406	0	2.69435
VIT_00s0848g00030	6.90183	6.94861	5.75006	13.4702	4.62817	7.0085
VIT_00s0850g00010	141.594	165.17	114.703	142.572	44.8341	57.0751
VIT_00s0851g00020	7.24592	10.55	9.12765	9.14092	3.73361	1.37141
VIT_00s0854g00010	845.876	852.36	808.373	797.696	0	0
VIT_00s0854g00020	16.1148	16.2684	30.9802	17.9268	0	0
VIT_00s0854g00030	2054.39	1848.28	1932.22	2021.84	12.8393	93.5213
VIT_00s0854g00040	2820.64	2943.71	2665.11	2959.85	0.676642	2.17698
VIT_00s0854g00050	151.565	142.639	147.424	143.075	0	0
VIT_00s0857g00010	27.0198	38.3746	27.7334	28.7767	1.42464	2.37594
VIT_00s0862g00010	267.06	285.081	270.22	350.986	6.69141	9.89953
VIT_00s0862g00020	179.666	171.646	131.126	177.345	28.0097	40.2621
VIT_00s0864g00010	16.7524	13.0778	10.211	11.8886	0	0
VIT_00s0865g00020	3.60799	1.91198	0	1.76041	0	0
VIT_00s0865g00030	417.624	361.44	370.955	333.087	291.839	320.86
VIT_00s0866g00010	181.719	175.638	148.969	134.388	0	3.27351
VIT_00s0868g00010	880.68	859.972	795.928	724.456	878.381	645.903
VIT_00s0868g00020	225.039	231.445	217.817	184.633	18.6583	21.1686
VIT_00s0868g00030	3.04309	2.40895	0	3.19888	0	0
VIT_00s0872g00010	0	2.18868	0	7.3236	0	0.918067
VIT_00s0872g00020	0	0	0	0	0	0.556079
VIT_00s0873g00010	3500.67	4286.85	3457.82	4146.7	301.222	264.033
VIT_00s0873g00020	2328.44	2519.09	2337.16	2495.79	69.4898	76.707
VIT_00s0875g00010	111.083	104.166	115.454	86.7947	115.143	73.3429
VIT_00s0878g00020	4767.69	4475.09	5052.89	2857.45	4180.76	2467.27
VIT_00s0878g00030	55.4819	79.3409	63.7847	67.0379	75.3254	108.271
VIT_00s0880g00010	0	0	6.53305	0	0.819694	0
VIT_00s0880g00020	351.405	307.29	374.337	292.731	939.872	604.987
VIT_00s0883g00010	9.12928	6.31323	5.33788	8.06067	4.44302	1.68858
VIT_00s0888g00010	17.3915	15.9083	10.9995	15.6308	13.2566	12.0833
VIT_00s0895g00010	4.13011	6.31323	7.24462	2.79448	0	0
VIT_00s0897g00010	101.443	87.6781	91.1221	119.673	19.7475	22.8721
VIT_00s0904g00010	2719.63	3618.49	2301.81	5760.71	3735.37	10329.4
VIT_00s0912g00010	19.9202	16.1263	23.0719	27.7099	8.0735	17.3515
VIT_00s0914g00010	85.4955	103.034	84.9905	100.568	46.9195	45.5623
VIT_00s0916g00010	161.74	171.369	164.813	180.605	152.239	165.573
VIT_00s0918g00010	17.6466	21.8136	17.8668	15.2494	58.5758	35.4852
VIT_00s0920g00010	206.588	208.181	184.065	218.238	69.7362	85.8058
VIT_00s0920g00020	368.368	400.322	375.453	447.363	359.843	502.44
VIT_00s0921g00020	0	2.40895	4.66307	4.03033	3.67338	4.89596
VIT_00s0921g00030	62.4402	60.1501	51.6446	59.4574	2.23422	1.86129
VIT_00s0922g00010	2.65839	0	0	0	0	0
VIT_00s0927g00010	0	0	0	0	1.03275	0
VIT_00s0929g00010	12.6598	11.3647	17.0345	21.6961	3.9275	3.2411
VIT_00s0929g00020	39.3126	34.9044	38.5611	24.486	11.4457	7.70485
VIT_00s0934g00010	11.0593	13.1321	12.8651	14.5103	0	0
VIT_00s0936g00010	3.48347	6.31323	2.93755	5.81275	0.975887	1.08849
VIT_00s0941g00010	18.1547	17.6302	10.7494	9.14092	17.3225	13.635
VIT_00s0941g00020	2.65839	3.82397	4.66307	0	3.90355	0
VIT_00s0945g00010	12.6598	16.1932	11.5001	8.68309	12.2845	13.3863
VIT_00s0956g00010	44.5921	44.7126	32.862	58.8315	106.093	166.575
VIT_00s0956g00030	3.83406	0	0	0	4.76092	3.56729
VIT_00s0958g00010	22.0416	23.2581	22.4773	15.8364	130.56	124.493
VIT_00s0958g00020	974.296	1456.28	1102.94	4406.87	474.391	2126.51
VIT_00s0960g00010	4.83061	7.60789	2.66894	21.8572	0	0
VIT_00s0960g00040	32.0964	58.4484	32.1932	238.591	0	0
VIT_00s0961g00020	39.5782	40.5933	38.5952	41.5096	0	0
VIT_00s0965g00010	49.0982	75.1993	68.9207	63.2632	67.7995	56.4869
VIT_00s0972g00010	29.936	27.9385	24.8791	16.9966	0	2.04176
VIT_00s0975g00010	0	0	4.23668	0	0	0
VIT_00s0975g00020	3.20355	5.51512	5.02314	5.0779	6.27207	4.12436
VIT_00s0978g00010	25.3196	19.2465	21.4024	25.0261	9.08025	14.5612
VIT_00s0978g00020	78.5712	71.1263	121.783	79.1009	21.1029	31.7368
VIT_00s0981g00010	53.9751	53.2479	68.2743	64.2958	39.2163	47.8217
VIT_00s0983g00010	38.6784	95.5329	53.5208	124.624	56.5562	91.1279
VIT_00s0984g00010	12.5415	6.31323	16.858	17.8358	29.1532	23.1443
VIT_00s0986g00010	6.55615	17.4177	9.60892	9.14092	0	1.08849
VIT_00s0988g00010	0	0	0	0	0	0.918067
VIT_00s0988g00020	7.21598	7.22685	12.8651	3.6618	0	0
VIT_00s0992g00010	89.2503	81.4404	77.9709	59.7298	59.4042	29.8209
VIT_00s0992g00020	93.9214	55.3374	39.0326	10.5625	38.0954	20.8774
VIT_00s0999g00010	126.096	131.424	133.033	118.826	18.2281	9.93566
VIT_00s1002g00020	2.65839	2.40895	0	0	0	0
VIT_00s1003g00010	583.544	524.239	475.597	193.588	372.074	146.251
VIT_00s1008g00010	22.1187	21.5909	13.8585	20.8022	0	0
VIT_00s1011g00010	2.41531	0	1.85054	0	0	0
VIT_00s1011g00020	0	0	0	0	15.0712	13.3067
VIT_00s1034g00010	30.3292	42.7503	43.1024	51.4912	23.3002	38.9082
VIT_00s1045g00010	21.7278	30.4718	17.3138	52.1788	21.1405	33.9062
VIT_00s1045g00020	12.5415	17.6899	15.2532	15.4195	19.7309	31.5076
VIT_00s1045g00030	5.20362	8.7547	7.80403	4.77849	5.91101	6.49852
VIT_00s1052g00010	0	0	0	2.21798	0	0
VIT_00s1188g00010	0	0	0	0	1.1125	0
VIT_00s1190g00010	5.20362	3.97709	3.98687	2.79448	1.40166	1.01046
VIT_00s1194g00010	64.0709	50.0338	67.4319	53.7224	19.5556	16.2094
VIT_00s1194g00020	5.72732	7.48516	5.33788	11.6255	0	0
VIT_00s1197g00010	17.7117	10.9725	10.7494	6.02052	0	0
VIT_00s1203g00010	18.0879	15.4536	20.2997	16.6562	0.650591	0
VIT_00s1205g00020	27.7707	23.1195	11.9606	12.9708	49.0622	36.4029
VIT_00s1206g00010	2529.92	2744.38	2864.38	2239.68	1878.15	1599.8
VIT_00s1206g00020	137.37	158.657	139.56	179.826	243.127	308.987
VIT_00s1211g00010	203.234	232.442	204.691	261.045	0	0
VIT_00s1211g00020	14.8198	22.2879	10.9995	23.7256	42.3916	65.4224
VIT_00s1213g00010	541.82	546.952	575.187	281.134	28.3454	33.4061
VIT_00s1213g00020	33.2886	33.6678	26.6001	9.03078	5.90444	2.12748
VIT_00s1217g00010	808.68	729.075	582.561	615.752	1556.62	1260.1
VIT_00s1217g00020	13.6289	7.22685	10.211	10.94	1.95177	1.01046
VIT_00s1220g00010	45.9138	43.3127	47.1837	45.9815	3.64596	2.39607
VIT_00s1221g00010	2.10996	2.40895	2.93755	0	1.6045	1.53418
VIT_00s1227g00010	34.3427	22.1748	31.9943	22.9131	18.2436	14.3195
VIT_00s1231g00010	397.913	427.747	392.275	375.561	503.66	491.537
VIT_00s1232g00010	87.5335	97.5354	75.4808	101.938	70.8378	92.7642
VIT_00s1232g00020	78.6252	67.7387	77.1208	51.9076	98.7497	54.8564
VIT_00s1232g00030	115.41	149.751	100.402	165.746	178.717	320.046
VIT_00s1235g00010	9.79359	23.6395	11.5001	31.4465	1.35328	2.88744
VIT_00s1238g00010	70.1525	61.5405	52.8214	73.6809	57.1118	58.8785
VIT_00s1239g00010	3.04309	0	2.93755	0	0.987789	0.802005
VIT_00s1240g00010	324.957	242.697	181.328	491.845	163.259	276.44
VIT_00s1241g00010	2.41531	2.75756	0	4.77849	1.84347	4.11423
VIT_00s1247g00010	0	0	0	0	0	0.863934
VIT_00s1247g00020	28.2633	38.6573	36.2231	46.1358	65.218	71.5714
VIT_00s1251g00010	52.5905	74.4314	40.0341	74.7662	10.3085	16.087
VIT_00s1255g00010	60.3814	63.7187	41.2651	40.8337	28.9284	20.938
VIT_00s1255g00020	79.4055	74.5068	70.2641	72.6743	31.421	27.9018
VIT_00s1261g00010	0	4.37735	3.36265	6.65393	0	0
VIT_00s1261g00020	2.65839	4.11924	0	7.58538	0	0
VIT_00s1261g00030	0	1.91198	0	0	0	0
VIT_00s1273g00010	122.109	103.091	115.405	123.984	19.9277	19.2388
VIT_00s1274g00010	120.537	267.114	134.45	882.076	316.413	1619.1
VIT_00s1278g00010	0	0	0	0	4.44418	1.60401
VIT_00s1281g00010	1.67468	0	0	2.21798	0	0
VIT_00s1283g00010	2.10996	0	0	0	0	0
VIT_00s1286g00010	309.565	442.825	343.351	815.52	37.9623	217.945
VIT_00s1286g00020	933.715	732.062	1119.57	649.682	198.603	187.137
VIT_00s1287g00010	75.6448	88.9754	82.9376	123.436	40.4191	91.8882
VIT_00s1287g00020	71.0731	76.1513	72.0284	73.7892	85.5854	112.893
VIT_00s1291g00010	0	2.75756	2.66894	4.77849	0.325296	0
VIT_00s1291g00020	94.2186	88.3869	119.294	122.075	121.973	143.444
VIT_00s1291g00030	16.7524	11.3647	17.4606	18.7071	1.48948	1.32408
VIT_00s1306g00010	499.763	435.946	472.556	428.604	519.136	645.58
VIT_00s1306g00020	46.0486	36.9968	44.7002	36.5255	49.3904	53.5844
VIT_00s1308g00010	338.064	381.338	278.631	373.751	173.012	220.802
VIT_00s1308g00020	69.5036	88.0647	72.0284	60.1535	83.6328	76.9899
VIT_00s1311g00010	12.6598	11.672	15.0694	9.71368	0	0
VIT_00s1311g00020	29.1836	29.1068	30.6869	34.4956	0	0
VIT_00s1314g00010	0	0	2.93755	0	0	0
VIT_00s1322g00010	8.26023	8.37357	13.3802	4.43596	23.911	4.85497
VIT_00s1323g00010	10.4072	15.5698	14.075	14.5103	3.90355	2.88744
VIT_00s1326g00010	0	8.27267	0	4.43596	0	1.86129
VIT_00s1328g00010	8.69576	11.144	14.4892	10.7072	0	0.802005
VIT_00s1328g00020	46.8711	41.6487	57.0524	46.7063	123.559	81.9027
VIT_00s1331g00020	0	1.91198	0	3.19888	0	0
VIT_00s1336g00010	10.479	10.7955	6.32876	10.4637	0	0
VIT_00s1336g00020	5.52967	8.7547	9.96185	0	15.5418	7.92081
VIT_00s1338g00010	46.9962	51.6681	50.3125	51.4912	30.2204	35.6976
VIT_00s1338g00020	199.017	214.299	175.671	189.185	30.4234	40.0019
VIT_00s1339g00010	104.376	118.652	118.888	105.434	69.3514	76.3
VIT_00s1343g00010	34.9633	36.6722	44.7002	42.8287	37.0846	20.2345
VIT_00s1344g00010	7.77317	2.40895	6.11035	6.65393	0	0.754716
VIT_00s1348g00010	0	0	0	0	1.45778	0.863934
VIT_00s1348g00020	6.08619	11.551	4.84979	8.96338	0	0
VIT_00s1349g00010	2016.13	2048.58	2086.81	968.682	1616.19	416.795
VIT_00s1351g00010	300.012	311.72	273.745	368.682	565.584	640.712
VIT_00s1351g00020	11.9133	7.48516	6.58217	6.26159	8.15298	6.94015
VIT_00s1353g00010	416.64	480.045	353.886	445.114	777.687	819.892
VIT_00s1355g00010	195.265	208.944	196.208	162.406	142.22	102.256
VIT_00s1356g00010	38.8389	23.4631	33.0197	11.0155	25.4006	18.6545
VIT_00s1356g00020	23.9145	38.4173	27.127	143.134	0	0
VIT_00s1360g00010	24.8721	25.6698	21.3237	8.06067	28.9358	14.9174
VIT_00s1361g00010	6.08619	7.04381	7.24462	5.58895	17.4468	8.41428
VIT_00s1364g00010	174.47	133.266	243.955	107.311	149.729	93.585
VIT_00s1364g00020	6.55615	4.71536	7.3634	3.6618	0	0.556079
VIT_00s1365g00010	7.50492	8.27267	8.29302	8.06067	6.07955	3.37717
VIT_00s1372g00010	33.7814	38.3556	14.6877	24.0977	43.0766	33.0395
VIT_00s1372g00020	229.307	222.42	286.565	222.601	399.764	298.469
VIT_00s1373g00010	113.845	93.1797	100.409	85.0402	120.307	97.6304
VIT_00s1373g00020	2.10996	0	0	0	0	0
VIT_00s1375g00010	46.8111	35.5152	54.0248	45.274	0	2.17698
VIT_00s1380g00010	6.32989	2.40895	0	0	6.18542	8.88567
VIT_00s1380g00020	0	9.49576	0	10.2949	11.594	28.8483
VIT_00s1384g00010	10.1706	6.07017	7.24462	5.0779	0	0
VIT_00s1386g00010	3.83406	2.40895	0	0	0	0
VIT_00s1390g00010	47.9247	54.4718	52.7828	42.6255	29.3564	24.5577
VIT_00s1395g00010	56.12	43.9551	68.4875	57.1354	11.9526	7.43895
VIT_00s1397g00010	116.651	102.639	140.291	131.422	11.2714	22.6439
VIT_00s1397g00020	18.5543	19.6167	15.5033	23.5039	2.16302	1.01046
VIT_00s1403g00010	63.4673	66.9038	52.2149	52.0664	108.699	41.0302
VIT_00s1405g00010	63.0746	67.9063	67.2475	94.0846	31.8451	59.9876
VIT_00s1405g00020	36.6388	38.1406	25.576	33.49	24.8499	48.3014
VIT_00s1406g00010	240.165	237.704	319.185	268.306	158.783	226.968
VIT_00s1427g00010	14.3564	16.8626	5.61933	10.2949	0	0
VIT_00s1428g00020	8.43986	5.73595	7.97373	8.68309	3.86092	3.51704
VIT_00s1430g00010	13.3974	16.8831	10.211	18.6446	19.6111	13.1173
VIT_00s1450g00010	29.4892	28.6073	36.6243	38.3643	0	0
VIT_00s1455g00010	0	0	0	3.19888	0	14.2336
VIT_00s1455g00020	4.83061	6.94861	8.56072	5.47	0	0
VIT_00s1463g00010	14.8198	7.22685	8.47336	10.1026	0	0
VIT_00s1466g00020	75.5572	66.9012	71.2647	65.6367	45.0576	28.5377
VIT_00s1467g00010	46.1877	27.8606	41.8304	32.1162	0	0
VIT_00s1488g00010	0	0	4.66307	0	0	1.15669
VIT_00s1488g00020	203.137	193.737	171.222	125.306	63.3756	29.1004
VIT_00s1490g00010	677.205	307.787	1081.61	445.226	2.77975	1.15669
VIT_00s1491g00020	459.078	417.596	450.896	350.277	155.61	97.7042
VIT_00s1501g00010	39.8403	45.6003	30.1388	50.8143	15.131	12.9096
VIT_00s1506g00010	89.4245	89.822	78.8232	103.144	17.7622	18.6994
VIT_00s1512g00010	94.5875	94.74	80.8626	49.9299	125.393	66.0593
VIT_00s1522g00010	18.9897	16.9766	23.0719	32.2006	20.6481	16.9977
VIT_00s1525g00010	22.3153	19.1262	31.1117	18.9533	16.0428	9.57571
VIT_00s1526g00010	17.7366	20.9737	20.8971	19.8332	0	0
VIT_00s1530g00010	974.459	848.342	1038.89	578.598	87.6326	42.6827
VIT_00s1542g00010	47.7523	56.5242	64.6746	58.0757	13.3186	14.5869
VIT_00s1542g00020	11.9133	18.1471	21.2397	30.8505	7.44989	30.1987
VIT_00s1543g00010	96.5125	150.575	94.3291	201.777	69.0852	118.882
VIT_00s1546g00010	25.595	17.2	22.1291	23.251	43.3094	43.4316
VIT_00s1547g00010	565.229	589.516	501.685	466.48	0	0
VIT_00s1553g00010	201.204	88.4925	242.496	39.2553	124.12	14.6699
VIT_00s1557g00010	22.8345	17.2549	13.1643	18.1724	10.5168	6.571
VIT_00s1557g00020	70.0595	66.2494	82.6936	65.0265	58.1767	41.4544
VIT_00s1562g00010	0	0	0	0	0	1.90176
VIT_00s1566g00010	104.836	86.1858	86.782	36.5773	301.664	149.285
VIT_00s1569g00010	918.097	985.214	1299.85	1653.1	437.376	503.341
VIT_00s1569g00020	78.2056	83.1941	70.9673	84.5272	48.5023	47.9063
VIT_00s1584g00010	108.978	75.718	110.023	83.8063	0	0
VIT_00s1596g00010	546.637	583.532	542.119	442.075	0	0
VIT_00s1600g00010	3.34936	5.01082	4.23668	5.81275	0.650591	0
VIT_00s1603g00010	39.8994	37.5254	37.8844	40.2697	0	0.950882
VIT_00s1608g00010	10.0481	10.4229	7.97373	13.6091	3.15228	3.30529
VIT_00s1613g00010	5.52967	9.86851	0	7.48935	2.84928	10.5995
VIT_00s1614g00010	56.5824	41.5687	48.4799	55.4672	5.60078	9.06497
VIT_00s1618g00010	70.0263	81.4146	80.1709	92.0103	34.5761	29.7665
VIT_00s1623g00010	125.742	142.414	122.143	158.855	157.63	167.645
VIT_00s1627g00010	6.55615	6.80072	8.47336	7.3236	0	0
VIT_00s1644g00010	0	0	0	0	4.96375	4.42534
VIT_00s1658g00010	0	3.47431	0	0	0	0
VIT_00s1664g00010	22.0029	22.5108	15.3971	19.9344	7.32116	13.3967
VIT_00s1665g00010	1216.6	1506.06	1474.62	2933.59	1462.98	3751.63
VIT_00s1667g00010	24.313	25.5989	23.8546	33.5143	3.44522	9.70293
VIT_00s1674g00010	419.264	399.606	395.094	376.444	1786.97	1546.45
VIT_00s1675g00010	32.5607	16.4124	28.3617	19.6935	1.55863	2.91468
VIT_00s1677g00010	7.66812	11.5423	0	14.6472	8.39759	7.77754
VIT_00s1677g00020	4.54578	5.59067	5.61933	0	0	0.72867
VIT_00s1679g00010	8.69576	8.56837	18.5546	19.8239	13.0294	21.2667
VIT_00s1682g00010	316.084	203.9	391.611	67.1256	815.024	164.637
VIT_00s1682g00020	2178.16	1583.65	1788.31	347.578	2390.35	535.044
VIT_00s1683g00010	51.8622	79.2994	59.0239	83.4384	41.5071	77.4193
VIT_00s1684g00010	0	0	0	0	2.86893	5.21541
VIT_00s1693g00010	8.7778	12.0768	0	8.68309	0	0
VIT_00s1707g00010	4253.53	3881.25	3394.01	2166.34	4.22049	3.47957
VIT_00s1711g00020	3.34936	5.94098	1.85054	5.81275	0	0
VIT_00s1715g00010	10.1097	11.0302	9.60892	9.84676	0	0
VIT_00s1737g00010	62.8741	55.0514	43.7609	58.9071	27.9065	39.0417
VIT_00s1739g00010	10283.3	12059.1	9840.17	9569.57	15.9532	56.1571
VIT_00s1754g00010	3.48347	2.40895	0	0	0	0
VIT_00s1764g00010	418.625	452.504	545.752	612.423	532.383	1006.51
VIT_00s1764g00020	2.10996	3.97709	10.9995	5.47	3.43358	5.91333
VIT_00s1803g00010	3.34936	2.40895	3.36265	0	0	0
VIT_00s1814g00010	4.62031	3.74258	0	2.21798	0	0
VIT_00s1818g00020	34.0022	48.6196	29.57	54.3329	12.7612	27.3048
VIT_00s1830g00010	62.8741	27.6976	64.9321	53.0751	15.8023	28.6531
VIT_00s1847g00010	18.3706	13.4293	13.2129	16.1213	18.7324	7.6209
VIT_00s1860g00010	50.736	52.9952	61.0525	49.9299	12.9648	10.9203
VIT_00s1864g00010	34.0049	41.3184	24.7762	22.0309	33.2196	27.4017
VIT_00s1873g00010	1.67468	1.91198	0	2.79448	0	0
VIT_00s1881g00010	148.226	68.9532	224.298	371.992	1.1822	14.4756
VIT_00s1897g00010	10.956	11.4719	6.72531	14.0095	33.2786	28.1968
VIT_00s1914g00010	0	2.18868	4.23668	0	0	0
VIT_00s1916g00010	55.7174	41.6809	53.8506	54.4436	78.4453	16.5996
VIT_00s1923g00010	0	3.47431	0	0	0	0
VIT_00s1927g00010	21.8137	29.2082	34.5003	40.8337	56.8621	96.7866
VIT_00s1927g00020	25.3196	17.8229	18.9863	12.8618	2.87449	1.15669
VIT_00s1937g00010	550.829	372.735	709.434	135.677	922.808	205.507
VIT_00s1944g00010	5.72732	3.65749	0	4.34154	0	0
VIT_00s1945g00010	0	2.40895	3.36265	0	0	0
VIT_00s1946g00010	6.32989	3.47431	2.66894	3.52082	0	0
VIT_00s1955g00010	20.551	28.8585	30.633	27.7099	16.9773	17.2575
VIT_00s1959g00010	36.6715	33.758	35.1688	42.6794	0	0.44136
VIT_00s1963g00010	0	1.91198	0	0	0	0
VIT_00s1987g00010	27.7219	25.9462	17.4606	15.0433	0	0
VIT_00s1995g00010	785.239	517.89	703.833	424.719	1436.67	364.261
VIT_00s2001g00010	84.6108	78.1643	85.5163	73.8113	73.5165	69.3592
VIT_00s2006g00010	16.1689	25.0169	28.1926	28.3125	2.97508	4.04536
VIT_00s2015g00010	3.83406	0	0	4.43596	0	0
VIT_00s2015g00020	0	3.03509	0	3.19888	2.57324	1.56987
VIT_00s2024g00010	0	0	2.33153	2.79448	0	0
VIT_00s2032g00010	0	0	0	0	6.61206	0
VIT_00s2034g00010	29.5449	35.443	28.1714	28.7503	18.7707	31.4667
VIT_00s2037g00010	102.901	184.051	67.5821	232.349	43.129	120.229
VIT_00s2038g00010	44.7935	53.9954	58.9753	37.1316	13.8145	10.7019
VIT_00s2044g00010	30.7819	29.9016	37.4723	36.0225	0	0
VIT_00s2045g00010	20.2003	19.3029	19.5992	18.1282	0	0
VIT_00s2077g00020	1407.89	1335.87	1479.53	889.331	287.102	165.076
VIT_00s2081g00010	26.2246	33.9734	30.8676	28.1298	0	0
VIT_00s2082g00010	217.913	213.005	238.999	210.004	234.487	207.584
VIT_00s2085g00010	421.999	395.981	467.379	434.814	390.219	446.878
VIT_00s2086g00010	6857.67	4443.39	10129.8	4093.21	8740.74	3740.89
VIT_00s2117g00010	30.3087	38.7429	34.973	38.9124	67.7363	40.776
VIT_00s2125g00010	26.0458	21.7399	25.1425	17.6509	70.9534	36.679
VIT_00s2164g00010	0	4.71536	0	0	0	0
VIT_00s2171g00010	50.2007	54.5189	52.9302	56.1837	63.6191	60.148
VIT_00s2182g00010	4.3889	4.11924	3.70108	3.19888	0	0
VIT_00s2188g00010	53.2098	168.921	73.3713	248.442	24.8615	87.1635
VIT_00s2191g00010	3.83406	0	5.55162	0	0	0
VIT_00s2197g00010	8.3734	8.56837	6.9946	13.7835	10.4647	16.8203
VIT_00s2201g00010	27.2346	26.1471	30.2223	29.6957	0	0
VIT_00s2205g00010	161.938	177.668	174.246	118.001	75.5447	76.5368
VIT_00s2207g00010	27.442	26.0924	24.4696	27.0551	9.21733	11.6688
VIT_00s2221g00010	0	1.91198	1.85054	0	0	0
VIT_00s2226g00010	22.2333	32.1143	27.5509	28.7041	18.8705	15.6652
VIT_00s2240g00010	14.4918	5.94098	9.69957	4.03033	3.33749	3.82324
VIT_00s2244g00010	8.26023	7.95417	3.98687	8.38343	1.22954	1.53418
VIT_00s2248g00010	42.5852	26.0186	37.6534	26.8901	0	0
VIT_00s2249g00010	16.3113	18.0903	24.7072	14.0095	33.8702	24.6378
VIT_00s2254g00010	17.6767	7.60789	30.6869	10.6273	0	0
VIT_00s2255g00010	8.07243	12.3577	16.1119	6.44188	0	0
VIT_00s2258g00010	0	2.40895	0	0	0	0.505232
VIT_00s2262g00010	124.616	98.7934	111.335	98.7203	23.0086	21.2506
VIT_00s2263g00010	0	1.91198	0	0	0	1.15669
VIT_00s2269g00010	856.684	1144.48	878.79	1204.58	1097.19	659.638
VIT_00s2271g00010	13.3273	6.03839	8.5318	0	0	0
VIT_00s2277g00010	4.83061	1.91198	0	0	0	0
VIT_00s2279g00010	14.6686	14.273	14.7268	12.041	0	0
VIT_00s2287g00010	2.10996	6.25423	5.75006	15.7782	1.70503	2.82599
VIT_00s2288g00010	55.7854	53.6151	41.6303	48.4385	58.1208	72.7998
VIT_00s2290g00010	0	7.64794	5.33788	6.73509	1.27349	5.70177
VIT_00s2300g00010	26.0873	36.4631	23.6184	65.1352	94.1069	637.303
VIT_00s2304g00010	4.54578	2.75756	2.66894	2.53895	0	0
VIT_00s2313g00010	4.3889	0	6.11035	4.61358	0	0
VIT_00s2317g00010	0	0	0	3.19888	0	2.73326
VIT_00s2326g00010	24.3606	24.7155	18.2553	21.2867	0	0
VIT_00s2341g00010	315.654	389.209	365.804	386.628	0.938315	5.76282
VIT_00s2342g00010	31.4608	69.6843	27.6397	107.745	4.81349	8.61045
VIT_00s2342g00020	19.4557	43.1319	30.429	50.1969	0	0
VIT_00s2349g00010	73.2707	47.1473	120.906	60.5221	41.3864	15.8233
VIT_00s2364g00010	65.2688	52.7301	108.087	37.2184	1.6045	0.556079
VIT_00s2365g00010	42.8631	29.5856	65.8437	29.8924	0	0.350308
VIT_00s2376g00010	38.8451	33.9532	61.074	27.3257	2.24793	2.93478
VIT_00s2377g00010	334.656	325.371	450.81	312.093	489.385	325.481
VIT_00s2379g00010	6.08619	4.18678	4.23668	3.52082	10.3665	11.0281
VIT_00s2380g00010	32.5519	33.1417	30.3604	41.042	23.1683	39.3447
VIT_00s2381g00010	13.2027	14.0405	13.8585	17.3662	0	0.700616
VIT_00s2390g00010	28.3376	31.031	32.0602	32.2636	0	3.06836
VIT_00s2393g00010	174.232	201.538	211.828	229.789	175.778	232.717
VIT_00s2395g00010	3.34936	3.47431	4.84979	0	0	0
VIT_00s2397g00010	3.04309	6.39972	6.11035	0	0	0
VIT_00s2417g00010	0	0	0	4.03033	0	0
VIT_00s2417g00020	227.299	185.443	213.959	153.364	34.6184	20.3711
VIT_00s2419g00010	18.8585	34.6269	16.1525	11.1194	0	0.556079
VIT_00s2424g00010	0	0	0	0	0	0.72867
VIT_00s2430g00010	50.0873	59.6229	62.2234	52.2269	5.93847	6.44929
VIT_00s2436g00010	3.83406	0	4.66307	0	0	0
VIT_00s2438g00020	3.04309	3.47431	5.33788	2.21798	0	0
VIT_00s2439g00010	41.6651	46.5566	39.5336	30.3415	2.26147	2.02093
VIT_00s2440g00010	33996.7	36788.2	30829.6	29729.2	29.0056	22.8952
VIT_00s2472g00010	43.9604	48.6595	35.2506	53.7224	27.5857	29.114
VIT_00s2478g00010	6.40709	6.64611	8.47336	7.70975	0	0
VIT_00s2478g00020	25.043	39.7355	42.0645	22.5863	11.8363	7.77185
VIT_00s2480g00010	0	0	0	0	0.819694	2.37594
VIT_00s2481g00010	49.9258	53.3299	62.2234	39.7931	15.7519	11.4697
VIT_00s2483g00010	4.3889	3.15662	3.36265	0	0	0
VIT_00s2485g00010	46.8996	25.3838	61.0202	12.9274	24.3477	26.8748
VIT_00s2496g00010	3.04309	5.01082	0	0	0	0
VIT_00s2497g00010	9.4556	9.43072	18.1019	7.3236	0	0
VIT_00s2499g00010	41.163	36.7914	23.3231	29.3198	46.6255	52.563
VIT_00s2504g00010	97.9685	72.0268	98.832	72.2358	0	0
VIT_00s2505g00010	36.2093	42.6083	34.5323	39.7586	6.86643	5.9043
VIT_00s2507g00010	22.5702	8.7547	20.5027	18.4703	22.4573	19.1558
VIT_00s2508g00010	0	1.51754	0	3.6618	0	0
VIT_00s2512g00010	68.3318	30.2493	51.7474	25.3895	11.8097	5.98699
VIT_00s2520g00010	0	0	10.4485	0	0	0
VIT_00s2526g00010	1.67468	0	6.53305	0	0	0
VIT_00s2527g00010	0	0	4.23668	3.01026	0.700828	1.83613
VIT_00s2531g00010	29.5753	46.0892	35.2506	79.5862	14.6458	29.3686
VIT_00s2536g00010	19.9083	24.4026	24.8859	19.4562	0	0
VIT_00s2539g00010	8.69576	10.2484	15.2532	21.6458	2.99951	3.92631
VIT_00s2542g00010	9.12928	5.80591	9.2527	0	3.39221	0
VIT_00s2547g00010	26.383	33.3168	35.8654	59.104	47.3714	44.1758
VIT_00s2549g00010	13.1123	10.1589	9.69957	4.77849	0	0
VIT_00s2562g00020	3.04309	6.94861	4.66307	5.28123	6.95935	9.3312
VIT_00s2563g00010	41.2956	24.6581	45.9855	24.0034	28.9325	21.9782
VIT_00s2564g00010	8.26023	7.48516	8.58945	18.2818	2.38878	2.62341
VIT_00s2569g00010	7.97516	5.94098	13.9892	5.47	36.1191	16.5081
VIT_00s2574g00010	169.43	184.502	158.361	181.388	0	0
VIT_00s2576g00010	381.806	226.14	328.471	202.132	610.499	145.393
VIT_00s2579g00010	96.3748	74.5259	88.4241	73.9372	1.27349	0
VIT_00s2580g00010	162.012	180.889	156.94	222.15	125.195	174.094
VIT_00s2582g00010	137.271	136.24	123.157	106.92	342.753	226.108
VIT_00s2588g00010	20.3715	10.55	16.9614	8.1711	0	0
VIT_00s2594g00010	3.48347	3.82397	2.93755	2.21798	0	0
VIT_00s2600g00010	0	4.11924	7.80403	0	0	0
VIT_00s2604g00010	42.1553	34.455	44.8992	30.5026	51.0141	48.2361
VIT_00s2607g00010	148.928	119.466	145.394	111.029	75.8888	42.7137
VIT_00s2608g00010	137182	158571	126592	127772	168.938	189.233
VIT_00s2608g00020	16201.3	17284.7	15335.3	14888.7	33.0629	31.7956
VIT_00s2620g00010	3.34936	2.40895	11.1032	4.43596	0	0
VIT_00s2623g00010	52.338	31.2043	41.8329	29.8005	0.325296	0.802005
VIT_00s2630g00010	12.9463	14.1461	18.0242	15.2337	9.65364	8.45096
VIT_00s2642g00010	0	4.18678	0	5.81275	2.26147	2.03486
VIT_00s2648g00010	44.8947	37.8794	58.9072	50.9708	7.34676	9.12422
VIT_00s2668g00010	0	3.03509	0	3.19888	1.40166	0
VIT_00s2698g00010	0	2.75756	0	0	0	0
VIT_00s2704g00010	0	0	0	3.6618	0	0
VIT_00s2705g00010	77.6903	106.025	80.8901	102.729	19.1118	29.7714
VIT_00s2710g00010	26.0873	22.4324	19.5992	22.2718	0	0
VIT_00s2731g00010	54.6124	52.6646	54.7088	40.4395	22.1923	12.9329
VIT_00s2740g00010	5.52967	0	5.02314	0	1.40166	0
VIT_00s2745g00010	7.97516	3.47431	7.69856	5.81275	0	0
VIT_00s2750g00010	111.779	99.447	89.1428	102.955	108.253	80.4657
VIT_00s2752g00010	14.0776	7.95417	16.0301	11.0155	13.7722	11.8344
VIT_00s2761g00010	15.3495	10.7955	11.8713	15.0433	0	0
VIT_00s2769g00010	0	0	0	0	7.4175	4.12436
VIT_00s2770g00010	9.24063	10.0216	13.1643	0	0	0
VIT_00s2776g00010	49.7158	22.5384	33.7679	9.22716	10.6342	5.70529
VIT_00s2785g00010	56.1041	39.324	43.9979	37.2839	29.876	30.1104
VIT_00s2795g00010	102.41	99.0225	116.027	106.333	66.766	54.0346
VIT_00s2814g00010	39.8167	79.6006	49.4629	121.329	1.6308	4.04536
VIT_00s2829g00010	0	0	0	0	10.9379	29.5437
VIT_00s2837g00010	1287.1	1157.42	1212.87	1126.3	26.0311	22.9877
VIT_00s2839g00010	43.3476	45.1488	60.7758	55.4305	16.9142	21.9057
VIT_00s2840g00010	115.859	71.3137	120.398	52.4182	9.88635	3.1
[truncated: 22,304 more rows]

## Sheet: Table_S6
Gene	baseMean	log2FoldChange	lfcMLE	lfcSE	stat	pvalue	FDR	Function	Vitisnet
VIT_12s0057g01330	241.803	3.01252	3.55153	0.173886	17.3247	3.06394e-67	5.06439e-63	Zinc finger (C3HC4-type ring finger)	vv60078Other_zf-C3HC4
VIT_14s0108g00590	201.979	2.82095	3.62476	0.201411	14.006	1.43313e-44	7.89605e-41	FtsH protease	vv50133Primary_active_transporter_cat_A9_to_A18
VIT_03s0038g02110	25.2604	2.21691	6.15794	0.247463	8.95853	3.29021e-19	2.58971e-16	Co-chaperone-curved DNA binding protein A	vv50132Primary_active_transporter_cat_A5_to_A8
VIT_01s0011g05380	111.501	2.04136	2.6084	0.201798	10.1159	4.69789e-24	9.70642e-21	Pectinesterase family	vv40006Cell_wall
VIT_12s0035g01910	35.6791	2.00878	3.7658	0.243512	8.24923	1.59417e-16	8.23441e-14	Heat shock protein 18.2 kDa class II	vv24141Protein_processing_in_endoplasmic_reticulum
VIT_09s0002g06790	41.4696	1.87235	2.8619	0.230961	8.10678	5.19798e-16	2.38659e-13	Small heat shock protein (HSP26.5-P) 26.5 kDa class I	0
VIT_06s0004g05460	232.086	1.85972	2.23291	0.184151	10.0989	5.58686e-24	1.02606e-20	Protein phosphatase 2C DBP	vv30001ABA_signaling vv60024DBP
VIT_01s0137g00780	284.799	1.82978	2.03908	0.14986	12.2099	2.7526e-34	1.13744e-30	Unknown protein	0
VIT_08s0007g08250	823.486	1.6559	1.75526	0.114524	14.459	2.2004e-47	1.81852e-43	Nuclear transcription factor Y subunit A-9	vv60021CCAAT
VIT_15s0021g00940	459.833	1.64533	1.81201	0.143047	11.502	1.28824e-30	4.25866e-27	Senescence-associated protein	0
VIT_18s0001g01030	329.759	1.60056	1.82963	0.163795	9.7717	1.48926e-22	1.75828e-19	Protein disulfide isomerase	0
VIT_18s0122g01310	111.258	1.57181	1.93393	0.192052	8.1843	2.73891e-16	1.29347e-13	RWP-RK domain-containing protein	vv60052RWP-RK
VIT_01s0011g05190	369.312	1.51966	1.77394	0.173245	8.77172	1.75954e-18	1.2645e-15	Bet v I allergen	0
VIT_09s0002g00640	127.56	1.51495	1.97609	0.208427	7.26848	3.63555e-13	1.13381e-10	Small heat stress protein class CIII	0
VIT_05s0020g00840	20.8923	1.48977	3.07815	0.247584	6.01724	1.77417e-09	2.96214e-07	No hit	0
VIT_12s0057g00220	135.646	1.46929	1.70276	0.169759	8.65513	4.92361e-18	3.2553e-15	Unknown protein	0
VIT_01s0011g00410	56.2023	1.46633	2.07427	0.223821	6.55135	5.7021e-11	1.30903e-08	Nuclear transport factor 2 (NTF2)	vv50133Primary_active_transporter_cat_A9_to_A18
VIT_13s0019g02770	103.552	1.4578	1.9781	0.216824	6.72343	1.77493e-11	4.31439e-09	Heat shock protein 17.6 kDa class I	vv24141Protein_processing_in_endoplasmic_reticulum
VIT_02s0087g00610	421.004	1.45688	1.56965	0.127887	11.3919	4.58638e-30	1.26347e-26	Unknown protein	0
VIT_15s0048g02870	286.461	1.44921	1.59886	0.144196	10.0502	9.16471e-24	1.37712e-20	Homeobox-leucine zipper protein HB-7	vv60034HB
VIT_13s0019g02840	65.111	1.44693	2.16677	0.231448	6.25164	4.06167e-10	7.80643e-08	Heat shock protein 18.2 kDa class I	vv24141Protein_processing_in_endoplasmic_reticulum
VIT_13s0019g02760	74.2717	1.41718	2.12178	0.231763	6.11479	9.66856e-10	1.70012e-07	Heat shock protein 17.6 kDa class I	vv24141Protein_processing_in_endoplasmic_reticulum
VIT_16s0050g02680	25.7134	1.40428	2.63145	0.246008	5.70828	1.14126e-08	1.59863e-06	Protein phosphatase 2C	0
VIT_13s0019g03000	222.834	1.403	1.58944	0.159021	8.82278	1.11657e-18	8.38897e-16	Heat shock protein 17.6 kDa class I	vv24141Protein_processing_in_endoplasmic_reticulum
VIT_13s0019g03650	28.7232	1.39396	2.43524	0.243298	5.72943	1.00768e-08	1.44835e-06	RARE-cold-inducible 2A	vv50109Incompletely_characterized_transport_systems
VIT_00s0324g00070	368.939	1.37878	1.51752	0.142724	9.66045	4.43923e-22	4.89174e-19	Cis-zeatin O-beta-D-glucosyltransferase	vv10908Zeatin_biosynthesis
VIT_07s0005g01970	148.285	1.36729	1.59153	0.171852	7.95622	1.77372e-15	7.32945e-13	Galactinol synthase	vv10052Galactose_metabolism
VIT_04s0008g07110	125.532	1.3582	1.65593	0.189343	7.1732	7.32632e-13	2.1245e-10	Aspartic proteinase nepenthesin-2 precursor	0
VIT_01s0011g05170	60.0418	1.34794	1.86922	0.220413	6.11551	9.62459e-10	1.70012e-07	Major Latex Protein Family	0
VIT_13s0067g01240	14.4698	1.34291	3.47571	0.247142	5.43377	5.51746e-08	6.27556e-06	Em protein GEA6 (EM6)	0
VIT_11s0052g01650	39.967	1.34263	1.97905	0.229149	5.85919	4.65126e-09	7.18511e-07	Pathogenesis-related protein 1 precursor (PRP 1)	vv30011Jasmonate_signaling vv34626Plant-pathogen_interaction
VIT_03s0038g03560	160.458	1.3314	1.58594	0.181287	7.34416	2.07054e-13	6.58154e-11	CAO (CHAOS); chromatin binding	vv50113Thylakoid_targeting_pathway
VIT_13s0019g02930	105.155	1.30877	1.61324	0.192965	6.78243	1.1817e-11	3.00496e-09	Heat shock protein 17.6 kDa class I	vv24141Protein_processing_in_endoplasmic_reticulum
VIT_09s0002g04280	141.509	1.30731	1.56531	0.183253	7.13392	9.75533e-13	2.73298e-10	Dynein light chain LC6, flagellar outer arm	vv44810Regulation_of_actin_cytoskeleton
VIT_16s0050g00390	134.2	1.30546	1.5332	0.17577	7.42709	1.11015e-13	3.59797e-11	4-coumarate-CoA ligase	vv10940Phenylpropanoid_biosynthesis vv50104Group_translocators
VIT_04s0008g01590	30.9749	1.29523	2.44459	0.246625	5.25179	1.50626e-07	1.49982e-05	Heat shock protein 17.6 kDa class II	vv24141Protein_processing_in_endoplasmic_reticulum
VIT_02s0025g02560	289.597	1.29313	1.42198	0.142032	9.10449	8.66736e-20	7.16314e-17	O-succinylhomoserine sulfhydrylase	vv10271Methionine_metabolism vv10272Cysteine_metabolism vv10450Selenoamino_acid_metabolism vv10920Sulfur_metabolism
VIT_16s0050g01150	188.523	1.29157	1.54648	0.183407	7.0421	1.89369e-12	5.13129e-10	Heat shock protein 90-1	vv24141Protein_processing_in_endoplasmic_reticulum vv34626Plant-pathogen_interaction
VIT_02s0025g02590	38.0387	1.28735	2.03801	0.237092	5.42975	5.64319e-08	6.34533e-06	Homeobox-leucine zipper protein ATHB-12	vv60034HB
VIT_14s0068g00300	77.9346	1.28718	1.72469	0.214865	5.99064	2.09021e-09	3.4207e-07	ABRC5	0
VIT_00s2188g00010	69.6378	1.27961	1.64322	0.204263	6.26454	3.73934e-10	7.35805e-08	Tonoplast dicarboxylate transporter	vv50124Porters_cat_30_to_64
VIT_13s0019g02740	83.6136	1.26798	1.79493	0.22455	5.64676	1.63503e-08	2.14487e-06	Heat shock protein 17.6 kDa class I	vv24141Protein_processing_in_endoplasmic_reticulum
VIT_12s0035g01900	34.4853	1.25998	1.92984	0.233888	5.38711	7.15989e-08	7.81921e-06	Pectinesterase family	vv40006Cell_wall
VIT_11s0016g03180	452.835	1.25926	1.42591	0.159283	7.90583	2.66149e-15	1.07297e-12	ABI1 (ABA insensitive 1)	vv30001ABA_signaling vv34020Calcium_signaling_pathway
VIT_07s0005g01980	130.142	1.25383	1.48042	0.177936	7.04651	1.83456e-12	5.0539e-10	Glycosyl transferase family 8 protein	0
VIT_07s0005g02450	352.84	1.22331	1.35704	0.147782	8.27783	1.25438e-16	6.68825e-14	Unknown protein	0
VIT_11s0037g00510	300.917	1.22325	1.3604	0.149172	8.20024	2.39911e-16	1.20167e-13	Heat shock protein 70	vv23040Spliceosome vv24141Protein_processing_in_endoplasmic_reticulum vv50101Channels_and_pores
VIT_02s0025g04180	92.7716	1.22184	1.49639	0.190821	6.40311	1.52242e-10	3.10667e-08	Unknown protein	0
VIT_17s0000g07190	731.328	1.20266	1.36609	0.16083	7.47786	7.55448e-14	2.54833e-11	Heat shock protein 101	vv50109Incompletely_characterized_transport_systems
VIT_09s0002g00630	53.0934	1.19806	1.9651	0.240689	4.97764	6.43641e-07	5.6589e-05	No hit	0
VIT_11s0016g03170	101.981	1.19651	1.57739	0.211647	5.65334	1.57356e-08	2.08075e-06	Arabidopsis histidine phosphotransfer AHP4	vv30007Cytokinin_signaling
VIT_00s0524g00030	179.082	1.19263	1.35397	0.160225	7.44351	9.80483e-14	3.24128e-11	Armadillo/beta-catenin repeat protein / U-box domain-containing protein	0
VIT_05s0020g03330	52.2814	1.19181	1.60993	0.215853	5.52138	3.3635e-08	3.99966e-06	Heat shock protein 70	vv23040Spliceosome vv24141Protein_processing_in_endoplasmic_reticulum vv50101Channels_and_pores
VIT_12s0028g02440	56.5572	1.17608	1.57039	0.213688	5.50374	3.71824e-08	4.35878e-06	Unknown protein	0
VIT_18s0001g14770	35.4394	1.17593	1.81357	0.234987	5.00425	5.60804e-07	4.98362e-05	Lipase 3 (EXL3) family II extracellular	0
VIT_11s0016g05770	261.302	1.17377	1.30088	0.147061	7.98155	1.44512e-15	6.28589e-13	Alkaline alpha galactosidase 2	vv10052Galactose_metabolism vv10561Glycerolipid_metabolism
VIT_00s0301g00090	18.4428	1.1657	2.39242	0.247949	4.70136	2.5843e-06	0.000190696	NDA2 (alternative NAD(P)H dehydrogenase 2)	vv10190Oxidative_phosphorylation vv50134Primary_active_transporter_cat_D1
VIT_03s0088g00320	161.835	1.16518	1.35558	0.171906	6.77801	1.21838e-11	3.05131e-09	Peptidase M50	0
VIT_15s0046g01560	1703.39	1.1432	1.21329	0.115762	9.87541	5.32167e-23	7.33015e-20	Unknown protein	0
VIT_00s0187g00130	36.4446	1.1404	1.8227	0.238346	4.78462	1.71307e-06	0.000132936	Tonoplast dicarboxylate transporter	vv50124Porters_cat_30_to_64
VIT_08s0007g07620	1537.39	1.13601	1.21514	0.122428	9.279	1.71078e-20	1.57097e-17	Thioredoxin 2	0
VIT_10s0003g04270	106.269	1.1353	1.38248	0.189255	5.99875	1.98838e-09	3.28659e-07	BCL2 binding anthogene	0
VIT_01s0010g02290	118.337	1.12811	1.34603	0.182111	6.19466	5.84125e-10	1.07278e-07	Heat shock protein 26a, chloroplast	0
VIT_05s0020g01110	24.218	1.10226	1.95285	0.244786	4.50296	6.70133e-06	0.000422772	Pectinacetylesterase	vv40006Cell_wall
VIT_19s0014g05340	55.4292	1.08855	1.6283	0.232329	4.68539	2.79426e-06	0.000202195	No hit	0
VIT_13s0047g00110	246.165	1.08516	1.31008	0.186654	5.81378	6.10783e-09	9.09516e-07	Ripening regulated protein DDTFR8	0
VIT_08s0040g03150	305.088	1.08488	1.21055	0.151203	7.17503	7.22894e-13	2.1245e-10	L-ascorbate peroxidase 1, cytosolic (APX1)	vv10053Ascorbate_and_aldarate_metabolism
VIT_16s0022g00890	143.124	1.07475	1.26369	0.176314	6.09564	1.09e-09	1.88558e-07	Invertase/pectin methylesterase inhibitor	vv40006Cell_wall
VIT_06s0004g05020	229.516	1.06668	1.18536	0.148689	7.17386	7.29131e-13	2.1245e-10	Haloacid dehalogenase hydrolase	vv10630Glyoxylate_and_dicarboxylate_metabolism
VIT_13s0019g02180	17.6655	1.06631	2.45085	0.247597	4.30662	1.65769e-05	0.000941578	Tropinone reductase	vv10220Urea_cycle_and_metabolism_of_amino_groups
VIT_03s0038g02090	465.489	1.06122	1.13716	0.123744	8.57591	9.83078e-18	6.01826e-15	Phospholipase C.	vv10260Glycine_serine_and_threonine_metabolism vv10562Inositol_phosphate_metabolism vv10564Glycerophospholipid_metabolism vv10565Ether_lipid_metabolism vv34020Calcium_signaling_pathway
VIT_07s0031g00920	3574.95	1.05314	1.1111	0.110321	9.54611	1.34662e-21	1.39114e-18	Inositol-3-phosphate synthase	vv10562Inositol_phosphate_metabolism
VIT_03s0063g01790	37.2553	1.053	1.54962	0.229924	4.57979	4.65451e-06	0.000312742	Transducin protein	0
VIT_06s0061g00560	153.325	1.04114	1.21128	0.172008	6.05284	1.42318e-09	2.40037e-07	Exostosin FRA8 (Fragile fiber8)	vv11030Glycan_structures-biosynthesis1
VIT_12s0059g01590	180.265	1.03628	1.17583	0.160281	6.4654	1.01033e-10	2.22663e-08	Lipase GDSL	0
VIT_00s0174g00070	268.187	1.03339	1.15957	0.154167	6.70309	2.04064e-11	4.88836e-09	Ankyrin repeat protein	0
VIT_15s0021g00040	20.9315	1.02724	1.96023	0.247085	4.15745	3.21817e-05	0.00161681	Eceriferum 1 (CER1 protein) Sterol desaturase	0
VIT_13s0019g02780	334.994	1.02465	1.62713	0.239072	4.28595	1.81961e-05	0.0010059	Heat shock protein 17.6 kDa class I	vv24141Protein_processing_in_endoplasmic_reticulum
VIT_08s0105g00300	177.127	1.02441	1.1542	0.15646	6.54739	5.85518e-11	1.32576e-08	Phospholipase C	vv10260Glycine_serine_and_threonine_metabolism vv10562Inositol_phosphate_metabolism vv10564Glycerophospholipid_metabolism vv10565Ether_lipid_metabolism vv34020Calcium_signaling_pathway
VIT_11s0016g02980	12.764	1.02411	2.91202	0.242869	4.21673	2.47869e-05	0.00130896	Unknown protein	0
VIT_00s0524g00010	37.5988	1.0229	1.56081	0.234379	4.3643	1.27529e-05	0.00075015	Armadillo/beta-catenin repeat protein / U-box domain-containing protein	0
VIT_05s0077g00840	13.6823	1.01968	2.33565	0.247708	4.11645	3.84757e-05	0.00187048	Galactinol-raffinose galactosyltransferase	vv10052Galactose_metabolism
VIT_18s0122g01340	1659.45	1.01069	1.09143	0.129834	7.78449	6.9993e-15	2.75456e-12	BTB/POZ domain-containing protein	vv60093TRAF
VIT_01s0011g05030	139.429	-1.01212	-1.22629	0.187905	-5.38634	7.19052e-08	7.81921e-06	Unknown protein	0
VIT_09s0002g02450	298.596	-1.01386	-1.63568	0.240386	-4.21764	2.46872e-05	0.00130787	Phosphatase	0
VIT_00s0454g00030	248.666	-1.02498	-1.16295	0.160157	-6.39982	1.55565e-10	3.13577e-08	Subtilisin protease	0
VIT_12s0035g01820	83.639	-1.0298	-1.35455	0.211034	-4.8798	1.06195e-06	8.86518e-05	Proton-dependent oligopeptide transport (POT) family protein	vv50122Porters_cat_7_to_17
VIT_04s0008g02250	54.3058	-1.03641	-1.44839	0.222804	-4.65168	3.2924e-06	0.000232564	Beta-ketoacyl-CoA synthase	vv10061Fatty_acid_biosynthesis
VIT_19s0014g03520	222.66	-1.05383	-1.20554	0.164411	-6.40973	1.45773e-10	3.01185e-08	fiber protein	0
VIT_00s1490g00010	307.37	-1.05625	-1.14504	0.132566	-7.96778	1.61551e-15	6.84685e-13	5'-adenylylsulfate reductase (APR1)	vv10920Sulfur_metabolism
VIT_06s0004g01300	30.0795	-1.05833	-1.69791	0.239265	-4.42326	9.72204e-06	0.000595169	Proton-dependent oligopeptide transport (POT) family protein	vv50122Porters_cat_7_to_17
VIT_00s0595g00010	27.4104	-1.07868	-1.78413	0.241428	-4.46793	7.89797e-06	0.000488935	ARK3 (Arabidopsis Receptor Kinase 3)	0
VIT_14s0036g00420	42.1537	-1.09834	-1.58702	0.22753	-4.82725	1.38429e-06	0.000111848	Phosphoenolpyruvate carboxylase kinase	vv10020Citrate_cycle vv10620Pyruvate_metabolism vv10710Carbon_fixation
VIT_12s0028g02200	30.2176	-1.13151	-1.81387	0.238939	-4.73555	2.18463e-06	0.000162656	Riboflavin kinase	vv10740Riboflavin_metabolism
VIT_04s0008g07250	29.6727	-1.13886	-1.82532	0.238675	-4.77159	1.8278e-06	0.000140519	Aspartyl protease	0
VIT_06s0061g00100	15.9473	-1.146	-2.66821	0.24755	-4.62934	3.66833e-06	0.000253698	Glucan endo-1,3-beta-glucosidase, acidic isoform precursor	vv10500Starch_and_sucrose_metabolism
VIT_01s0146g00060	113.146	-1.15486	-1.46492	0.201857	-5.72119	1.05781e-08	1.50729e-06	Glucose-6-phosphate 1-dehydrogenase 2, chloroplast precursor	vv10030Pentose_phosphate vv10480Glutathione_metabolism
VIT_06s0061g01480	278.784	-1.16082	-1.27966	0.143829	-8.07084	6.98172e-16	3.11894e-13	ABC transporter G member 22	vv52010ABC_transporters
VIT_17s0000g09470	337.893	-1.1734	-2.22724	0.247399	-4.74295	2.10629e-06	0.000158249	Nitrate transporter3.1	vv50121Porters_cat_1_to_6
VIT_05s0049g00930	76.0785	-1.17607	-1.5419	0.210192	-5.5952	2.2037e-08	2.75947e-06	Inorganic phosphate transporter 1-4	vv50121Porters_cat_1_to_6
VIT_08s0007g03900	95.732	-1.17634	-1.42614	0.187988	-6.2575	3.91197e-10	7.60717e-08	Heat stress transcription factor A3	vv60037HSF
VIT_11s0052g01140	212.004	-1.18203	-1.33448	0.157477	-7.50606	6.09336e-14	2.09827e-11	Membrane protein	0
VIT_17s0053g00070	32.5858	-1.18448	-1.84073	0.236077	-5.01734	5.23914e-07	4.68647e-05	Metal-nicotianamine transporter YSL5	vv50125Porters_cat_66_to_94
VIT_06s0004g05070	98.7448	-1.18776	-1.55464	0.209847	-5.66013	1.5126e-08	2.03267e-06	Zinc transporter (ZIP2)	vv50121Porters_cat_1_to_6
VIT_08s0007g01940	210.625	-1.19876	-1.37613	0.165775	-7.23122	4.78657e-13	1.46513e-10	UDP-sulfoquinovose:DAG sulfoquinovosyltransferase	vv10561Glycerolipid_metabolism
VIT_09s0002g03760	32.1775	-1.22482	-1.87658	0.234356	-5.2263	1.72932e-07	1.70825e-05	Unknown	0
VIT_08s0007g02000	31.9647	-1.25127	-1.9653	0.236831	-5.28342	1.26797e-07	1.28579e-05	Glycerol-3-phosphate acyltransferase 8	vv10561Glycerolipid_metabolism vv10564Glycerophospholipid_metabolism
VIT_12s0059g01400	49.6083	-1.28448	-2.00711	0.236424	-5.43294	5.54318e-08	6.27556e-06	Tyrosine specific protein phosphatase	0
VIT_11s0016g04270	256.339	-1.30078	-1.45585	0.152589	-8.52474	1.53148e-17	9.04067e-15	Hydrolase, alpha/beta fold	0
VIT_15s0048g01710	196.974	-1.33271	-1.50762	0.158543	-8.40599	4.24255e-17	2.3375e-14	Alcohol dehydrogenase	vv10010Glycolysis vv10071Fatty_acid_metabolism vv10350Tyrosine_metabolism
VIT_11s0016g05430	1075.38	-1.33748	-1.42599	0.119654	-11.1779	5.23128e-29	1.23525e-25	Unknown protein	0
VIT_16s0098g00900	778.088	-1.35308	-1.47656	0.137234	-9.85966	6.22592e-23	7.91602e-20	Pseudo-response regulator 5 (APRR5)	vv30007Cytokinin_signaling vv34710Circadian_rhythm vv60050PseudoARR-B
VIT_06s0009g01140	63.3167	-1.3843	-1.93837	0.222797	-6.21327	5.18927e-10	9.74698e-08	Amino acid permease	vv50123Porters_cat_18_to_29
VIT_03s0017g02110	42.0684	-1.40488	-2.20543	0.236527	-5.93961	2.85709e-09	4.58494e-07	Anthocyanidin 3-O-glucosyltransferase	vv10942Anthocyanin_biosynthesis
VIT_08s0007g07140	31.5998	-1.47061	-2.36919	0.238138	-6.17544	6.59812e-10	1.19847e-07	Esterase/lipase/thioesterase family protein	0
VIT_05s0049g01550	249.233	-1.67229	-2.00344	0.183539	-9.11136	8.13529e-20	7.07727e-17	Peptide transporter protein 3	vv50122Porters_cat_7_to_17
VIT_07s0031g00530	76.426	-1.71249	-2.18767	0.202385	-8.46154	2.63861e-17	1.50392e-14	MAPKKK21	0
VIT_01s0010g02460	145.707	-1.82956	-2.18458	0.181394	-10.0861	6.36246e-24	1.05165e-20	Glyceraldehyde-3-phosphate dehydrogenase, cytosolic 3	vv10010Glycolysis
VIT_06s0080g00330	41.9387	-2.29223	-4.65932	0.24484	-9.36217	7.8119e-21	7.59546e-18	Esterase/lipase/thioesterase family protein	0

## Sheet: Table_S7
Gene	baseMean	log2FoldChange	lfcMLE	lfcSE	stat	pvalue	FDR	Function	Vitisnet
VIT_01s0010g02290	890.061	4.78392	4.95581	0.199796	23.9441	1.06495e-126	2.01148e-122	Heat shock protein 26a, chloroplast	0
VIT_11s0016g05430	648.22	-3.85808	-3.95204	0.166729	-23.1398	1.84227e-118	1.73984e-114	Unknown protein	0
VIT_16s0050g00390	539.166	3.60857	3.69086	0.16136	22.3634	8.93839e-111	5.62761e-107	4-coumarate-CoA ligase	vv10940Phenylpropanoid_biosynthesis vv50104Group_translocators
VIT_03s0088g00320	495.061	3.64017	3.72746	0.16517	22.039	1.21785e-107	5.7507e-104	Peptidase M50	0
VIT_12s0057g01330	457.724	4.46614	4.63937	0.205695	21.7125	1.56454e-104	5.91022e-101	Zinc finger (C3HC4-type ring finger)	vv60078Other_zf-C3HC4
VIT_16s0050g01150	840.665	4.45112	4.62108	0.20565	21.6442	6.89067e-104	2.16918e-100	Heat shock protein 90-1	vv24141Protein_processing_in_endoplasmic_reticulum vv34626Plant-pathogen_interaction
VIT_14s0108g00590	2927.94	7.71681	8.92708	0.356802	21.6277	9.85252e-104	2.65849e-100	FtsH protease	vv50133Primary_active_transporter_cat_A9_to_A18
VIT_13s0019g02930	563.211	4.81112	5.04028	0.226462	21.2447	3.68771e-100	8.70669e-97	Heat shock protein 17.6 kDa class I	vv24141Protein_processing_in_endoplasmic_reticulum
VIT_09s0018g01680	378.559	3.95997	4.09325	0.193203	20.4964	2.31831e-93	4.86536e-90	Unknown protein	0
VIT_02s0025g02560	1196.17	3.41131	3.49494	0.167771	20.3331	6.55128e-92	1.23741e-88	O-succinylhomoserine sulfhydrylase	vv10271Methionine_metabolism vv10272Cysteine_metabolism vv10450Selenoamino_acid_metabolism vv10920Sulfur_metabolism
VIT_03s0038g02110	319.163	6.8343	8.0824	0.348164	19.6295	8.65155e-86	1.48555e-82	Co-chaperone-curved DNA binding protein A	vv50132Primary_active_transporter_cat_A5_to_A8
VIT_08s0007g08250	1390.34	2.96749	3.02727	0.152466	19.4633	2.24849e-84	3.53912e-81	Nuclear transcription factor Y subunit A-9	vv60021CCAAT
VIT_01s0026g00280	407.911	3.24447	3.32432	0.167543	19.365	1.52359e-83	2.21365e-80	Trehalose 6-phosphate synthase	vv10500Starch_and_sucrose_metabolism
VIT_01s0137g00780	456.302	3.02735	3.09238	0.157294	19.2464	1.51278e-82	2.04095e-79	Unknown protein	0
VIT_18s0001g01630	1750.29	-3.44817	-3.54724	0.180694	-19.0829	3.50315e-81	4.41116e-78	Calcium-binding protein CML	vv34626Plant-pathogen_interaction
VIT_11s0016g03180	714.685	2.48258	2.51866	0.13039	19.0397	8.00306e-81	9.44762e-78	ABI1 (ABA insensitive 1)	vv30001ABA_signaling vv34020Calcium_signaling_pathway
VIT_11s0037g00510	921.871	3.69432	3.82277	0.197584	18.6974	5.19393e-78	5.77076e-75	Heat shock protein 70	vv23040Spliceosome vv24141Protein_processing_in_endoplasmic_reticulum vv50101Channels_and_pores
VIT_06s0004g05460	330.748	3.17152	3.25264	0.170649	18.585	4.25065e-77	4.46035e-74	Protein phosphatase 2C DBP	vv30001ABA_signaling vv60024DBP
VIT_14s0108g01500	2824.49	2.16191	2.18748	0.117928	18.3325	4.55583e-75	4.52897e-72	APG6/CLPB-P/CLPB3	vv50109Incompletely_characterized_transport_systems
VIT_11s0016g05770	507.41	2.60409	2.64966	0.142543	18.2688	1.4669e-74	1.38534e-71	Alkaline alpha galactosidase 2	vv10052Galactose_metabolism vv10561Glycerolipid_metabolism
VIT_18s0041g00280	1197.93	2.29029	2.32151	0.126336	18.1285	1.89768e-73	1.70683e-70	T-complex protein 11	0
VIT_17s0000g07190	1879.62	3.34753	3.44979	0.18602	17.9956	2.11073e-72	1.81216e-69	Heat shock protein 101	vv50109Incompletely_characterized_transport_systems
VIT_04s0079g00410	481.638	2.92024	2.98774	0.16262	17.9574	4.19687e-72	3.44655e-69	CIR1/RVE2 (circadian 1)	vv34710Circadian_rhythm vv60045MYBrelated
VIT_03s0063g02680	535.467	-3.35386	-3.45905	0.187956	-17.8438	3.22895e-71	2.54118e-68	Radialis-like protein 5	vv30009Flower_development vv60044MYB
VIT_08s0007g01270	342.172	-3.15073	-3.23783	0.177134	-17.7872	8.87601e-71	6.706e-68	Dynein light chain LC6, flagellar outer arm	vv44810Regulation_of_actin_cytoskeleton
VIT_15s0021g00940	733.162	2.62442	2.67452	0.148513	17.6713	6.97117e-70	5.06429e-67	Senescence-associated protein	0
VIT_19s0090g00410	357.825	2.96048	3.03515	0.169455	17.4706	2.40129e-68	1.67984e-65	Calcium-dependent protein kinase 9 CPK9	vv34626Plant-pathogen_interaction
VIT_04s0079g00810	199.644	5.83955	6.73501	0.340987	17.1254	9.59119e-66	6.46995e-63	Cold induced protein	0
VIT_12s0035g01910	216.195	6.0753	7.15765	0.356052	17.063	2.79971e-65	1.82348e-62	Heat shock protein 18.2 kDa class II	vv24141Protein_processing_in_endoplasmic_reticulum
VIT_08s0007g07620	2071.03	2.33973	2.37782	0.137746	16.9858	1.04559e-64	6.58305e-62	Thioredoxin 2	0
VIT_03s0038g03560	305.871	2.96519	3.04763	0.177296	16.7245	8.68636e-63	5.29252e-60	CAO (CHAOS); chromatin binding	vv50113Thylakoid_targeting_pathway
VIT_04s0023g03370	276.126	-3.73777	-3.91003	0.223569	-16.7186	9.59056e-63	5.66083e-60	Flavonone- 3-hydroxylase	vv10941Flavonoid_biosynthesis
VIT_16s0098g00900	328.903	-2.89575	-2.97241	0.17363	-16.6777	1.90257e-62	1.08896e-59	Pseudo-response regulator 5 (APRR5)	vv30007Cytokinin_signaling vv34710Circadian_rhythm vv60050PseudoARR-B
VIT_18s0001g01030	492.895	2.64547	2.70394	0.159625	16.573	1.09217e-61	6.06733e-59	Protein disulfide isomerase	0
VIT_05s0020g03330	190.766	4.54651	4.90212	0.277075	16.4089	1.65137e-60	8.91175e-58	Heat shock protein 70	vv23040Spliceosome vv24141Protein_processing_in_endoplasmic_reticulum vv50101Channels_and_pores
VIT_04s0008g00610	149.142	4.29396	4.60292	0.266761	16.0967	2.69148e-58	1.41213e-55	Zinc finger (CCCH-type) family protein	vv60018C3H
VIT_00s0769g00010	2099.95	2.00634	2.03299	0.124867	16.0678	4.29031e-58	2.19014e-55	Peptidyl-prolyl cis-trans isomerase, FKBP-type	0
VIT_13s0019g03160	202.64	4.8598	5.34889	0.305167	15.9251	4.24651e-57	2.11074e-54	Heat shock protein 17.6 kDa class I	vv24141Protein_processing_in_endoplasmic_reticulum
VIT_13s0067g02560	3662.58	-1.80104	-1.82074	0.11354	-15.8627	1.14875e-56	5.56348e-54	Unknown protein	0
VIT_07s0005g01970	375.945	3.24312	3.36942	0.207946	15.596	7.75155e-55	3.66028e-52	Galactinol synthase	vv10052Galactose_metabolism
VIT_18s0001g10450	616.375	2.07365	2.10507	0.133015	15.5896	8.56798e-55	3.94712e-52	ABA-responsive element-binding protein 2 (AREB2)	vv30001ABA_signaling vv60012BZIP
VIT_13s0019g00860	216.505	3.83089	4.05087	0.245832	15.5834	9.44333e-55	4.2468e-52	Small heat-shock protein HSP17.5 Cytosolic class I	0
VIT_10s0003g04180	3791.95	2.05893	2.08997	0.132761	15.5086	3.03493e-54	1.33311e-51	Early-responsive to dehydration stress protein (ERD4)	0
VIT_11s0016g02980	139.308	4.96405	5.56378	0.320882	15.47	5.5306e-54	2.37413e-51	Unknown protein	0
VIT_13s0067g00990	683.56	-2.55445	-2.61655	0.16703	-15.2934	8.46467e-53	3.5529e-50	Heat shock protein-related	0
VIT_08s0217g00090	338.452	2.95247	3.05199	0.194326	15.1934	3.91254e-52	1.60652e-49	DnaJ homolog, subfamily B, member 9	vv50132Primary_active_transporter_cat_A5_to_A8
VIT_18s0072g00380	9385.5	1.79421	1.81552	0.118191	15.1807	4.74981e-52	1.90882e-49	Abscisic stress ripening protein 2 (ASR2)	0
VIT_00s0958g00020	1522.78	1.96955	1.99846	0.131055	15.0284	4.78335e-51	1.88225e-48	FK506-binding protein 4/5 ROF1 (rotamase FKBP 1)	vv50108Accessory_factors_involved_in_transport
VIT_00s1274g00010	281.16	2.63236	2.70402	0.175969	14.9593	1.35543e-50	5.22475e-48	Phosphosulfolactate synthase protein	vv10010Glycolysis
VIT_00s1682g00020	591.378	-2.30291	-2.35078	0.155001	-14.8574	6.23253e-50	2.3544e-47	flavonoid 3'-hydroxylase cytochrome P450	vv10941Flavonoid_biosynthesis
VIT_09s0002g06790	126.07	4.73138	5.28135	0.319753	14.797	1.53193e-49	5.67354e-47	Small heat shock protein (HSP26.5-P) 26.5 kDa class I	0
VIT_11s0206g00120	1443.53	1.96916	1.99966	0.134485	14.6422	1.51038e-48	5.48618e-46	Lipocalin, Temperature-induced	0
VIT_18s0001g05020	624.441	-2.0845	-2.12082	0.142384	-14.6399	1.56256e-48	5.5686e-46	Senescence-associated protein	0
VIT_08s0007g05350	1720.58	1.80273	1.82605	0.123181	14.6348	1.6836e-48	5.88887e-46	Haloacid dehalogenase hydrolase	vv10630Glyoxylate_and_dicarboxylate_metabolism
VIT_18s0001g15650	311.868	2.48438	2.55022	0.173438	14.3243	1.54289e-46	5.29857e-44	Pathogenesis related protein	0
VIT_18s0001g12430	306.633	2.39435	2.45321	0.167646	14.2822	2.82615e-46	9.53219e-44	Unknown protein	0
VIT_03s0038g04210	5915.05	1.80004	1.82444	0.126057	14.2796	2.93235e-46	9.71689e-44	Phototropin-2	vv50101Channels_and_pores
VIT_06s0061g00560	279.141	2.31726	2.37059	0.162446	14.2648	3.62436e-46	1.18029e-43	Exostosin FRA8 (Fragile fiber8)	vv11030Glycan_structures-biosynthesis1
VIT_08s0040g03340	1193.16	1.86513	1.89247	0.130895	14.2491	4.54302e-46	1.45438e-43	PHD finger transcription factor	vv60048PHD
VIT_19s0014g05340	113.185	3.88993	4.1836	0.273097	14.2438	4.90026e-46	1.5426e-43	No hit	0
VIT_01s0011g05190	483.148	2.98159	3.10192	0.210924	14.1359	2.28343e-45	7.07038e-43	Bet v I allergen	0
VIT_15s0048g02870	348.373	2.1529	2.19637	0.152518	14.1157	3.03961e-45	9.26001e-43	Homeobox-leucine zipper protein HB-7	vv60034HB
VIT_12s0028g02000	262.617	2.66631	2.7522	0.189708	14.0548	7.19933e-45	2.15843e-42	Triacylglycerol lipase	vv10561Glycerolipid_metabolism
VIT_04s0008g01520	135.695	5.70431	7.33851	0.406087	14.047	8.03322e-45	2.34878e-42	Heat shock protein 17.6 kDa class II	vv24141Protein_processing_in_endoplasmic_reticulum
VIT_06s0004g05650	146.168	3.13992	3.28456	0.223536	14.0466	8.08295e-45	2.34878e-42	Unknown protein	0
VIT_07s0005g02450	588.327	2.07368	2.11285	0.14808	14.0037	1.47945e-44	4.23391e-42	Unknown protein	0
VIT_16s0098g00940	164.36	2.95764	3.07903	0.211866	13.96	2.73393e-44	7.70722e-42	Plastid-specific 30S ribosomal protein 1	0
VIT_03s0038g02520	598.198	2.13288	2.17688	0.154196	13.8322	1.62919e-43	4.52531e-41	Aquaporin PIP3	vv50101Channels_and_pores
VIT_07s0005g01980	331.362	3.19586	3.35711	0.23385	13.6663	1.6142e-42	4.41869e-40	Glycosyl transferase family 8 protein	0
VIT_03s0038g01510	2341.58	1.84673	1.87588	0.135787	13.6002	3.99545e-42	1.07809e-39	Unknown protein	0
VIT_09s0002g00630	157.335	3.68887	3.96023	0.273321	13.4965	1.63979e-41	4.36229e-39	No hit	0
VIT_12s0057g00220	171.42	2.91233	3.03724	0.215965	13.4852	1.91051e-41	5.01191e-39	Unknown protein	0
VIT_06s0004g04080	221.196	2.52889	2.61004	0.189516	13.3439	1.28527e-40	3.3255e-38	GTP cyclohydrolase II; 3 4-dihydroxy-2-butanone-4-phoshate synthase	vv10740Riboflavin_metabolism
VIT_02s0012g00280	274.672	-2.48816	-2.56509	0.186811	-13.3192	1.79115e-40	4.57178e-38	Senescence-associated protein	0
VIT_06s0004g06290	795.16	-2.04231	-2.08417	0.154	-13.2618	3.85681e-40	9.71298e-38	Binding	0
VIT_00s0174g00070	244.349	2.54672	2.6318	0.193376	13.1698	1.31026e-39	3.25634e-37	Ankyrin repeat protein	0
VIT_17s0000g05070	208.462	-2.37923	-2.44779	0.180748	-13.1633	1.42795e-39	3.50274e-37	Phytochelatin synthetase	vv10251Glutamate_metabolism
VIT_01s0244g00170	575.456	2.30791	2.37055	0.175598	13.1431	1.86413e-39	4.51405e-37	Cytokinin-repressed protein CR9	vv30007Cytokinin_signaling
VIT_00s1937g00010	233.647	-2.3157	-2.37932	0.176707	-13.1047	3.09288e-39	7.39471e-37	Amine oxidase	vv10220Urea_cycle_and_metabolism_of_amino_groups vv10340Histidine_metabolism vv10350Tyrosine_metabolism vv10360Phenylalanine_metabolism vv11002Auxin_biosynthesis
VIT_11s0016g01220	496.113	-2.70086	-2.80419	0.206194	-13.0986	3.35321e-39	7.91692e-37	Auxin-binding protein ABP19a precursor	vv30003Auxin_signaling
VIT_04s0008g01480	583.657	2.59837	2.69039	0.199444	13.0281	8.47305e-39	1.97579e-36	NOL1/NOP2/sun family protein	0
VIT_09s0002g06760	1667.55	1.57452	1.59426	0.121346	12.9755	1.68518e-38	3.88167e-36	Phospholipase D alpha 1 precursor (PLD 1) (Choline phosphatase 1)	vv10564Glycerophospholipid_metabolism vv10565Ether_lipid_metabolism vv30001ABA_signaling vv34020Calcium_signaling_pathway vv50110Protein_coat
VIT_18s0001g14440	200.71	2.49973	2.58349	0.193235	12.9362	2.8115e-38	6.39803e-36	Molecular chaperone DnaJ	vv50132Primary_active_transporter_cat_A5_to_A8
VIT_13s0019g03090	92.1469	5.25821	6.76189	0.40774	12.896	4.74059e-38	1.06596e-35	Heat shock protein class I (HSP17.8-CI)	vv24141Protein_processing_in_endoplasmic_reticulum
VIT_08s0007g04850	404.392	1.91462	1.95115	0.148598	12.8846	5.49878e-38	1.22189e-35	Protein phosphatase 2 (formerly 2A), regulatory subunit B'	vv23015mRNA_surveillance_pathway
VIT_03s0063g01380	391.297	2.2553	2.31661	0.175739	12.8332	1.06822e-37	2.34612e-35	Unknown protein	0
VIT_09s0002g04280	144.334	2.89633	3.03262	0.225823	12.8256	1.17798e-37	2.55744e-35	Dynein light chain LC6, flagellar outer arm	vv44810Regulation_of_actin_cytoskeleton
VIT_11s0118g00350	237.179	2.43442	2.51301	0.190756	12.7619	2.67492e-37	5.74136e-35	Vacuolar pyrophosphatase	vv10190Oxidative_phosphorylation vv50133Primary_active_transporter_cat_A9_to_A18
VIT_11s0016g05330	372.617	-2.73776	-2.85289	0.215397	-12.7103	5.1852e-37	1.10043e-34	SPX2 (SYG1/Pho81/XPR1) domain-containing protein SPX2	vv50125Porters_cat_66_to_94
VIT_02s0025g02590	76.0955	4.28459	4.86749	0.337852	12.6818	7.45683e-37	1.56494e-34	Homeobox-leucine zipper protein ATHB-12	vv60034HB
VIT_01s0011g00410	140.014	2.71803	2.83222	0.214599	12.6657	9.16552e-37	1.9024e-34	Nuclear transport factor 2 (NTF2)	vv50133Primary_active_transporter_cat_A9_to_A18
VIT_09s0002g08270	389.525	1.94391	1.98374	0.153655	12.6512	1.10194e-36	2.26233e-34	Leucine-rich repeat	0
VIT_18s0041g00490	125.799	2.75672	2.87745	0.218514	12.6158	1.72885e-36	3.51124e-34	Proton-dependent oligopeptide transport (POT) family protein	vv50122Porters_cat_7_to_17
VIT_08s0040g03150	373.466	2.13071	2.18414	0.16962	12.5616	3.43128e-36	6.89469e-34	L-ascorbate peroxidase 1, cytosolic (APX1)	vv10053Ascorbate_and_aldarate_metabolism
VIT_14s0068g00970	140.603	-2.80805	-2.93731	0.223683	-12.5537	3.79439e-36	7.54405e-34	RPK1 (receptor-like protein kinase 1)	0
VIT_18s0001g07500	541.211	2.02852	2.07508	0.16226	12.5017	7.31107e-36	1.43845e-33	Mechanosensitive ion channel MSCS-like 2	vv50101Channels_and_pores
VIT_19s0014g03290	115.638	2.91853	3.067	0.233649	12.4911	8.34999e-36	1.62592e-33	NAC domain containing protein 19	vv60046NAC
VIT_10s0003g00260	1214.75	2.08941	2.14041	0.167366	12.4841	9.11286e-36	1.75636e-33	DnaJ homolog, subfamily B, member 4	vv50132Primary_active_transporter_cat_A5_to_A8
VIT_04s0044g00130	143.471	3.24225	3.45435	0.259791	12.4802	9.57044e-36	1.82592e-33	Unknown protein	0
VIT_07s0031g00530	67.4982	-5.1319	-6.70709	0.411535	-12.4701	1.0863e-35	2.05181e-33	MAPKKK21	0
VIT_11s0052g01710	477.77	2.2462	2.31095	0.180591	12.4381	1.62373e-35	3.03654e-33	Xylose isomerase	vv10040Pentose_glucuronate_interconversion vv10051Fructose_and_mannose_metabolism
VIT_15s0046g01660	491.791	2.10637	2.15983	0.170102	12.383	3.23065e-35	5.9824e-33	Unknown protein	0
VIT_19s0085g01050	93.1387	5.38116	7.51973	0.434849	12.3748	3.57948e-35	6.56399e-33	Heat shock protein 17.6 kDa class I	vv24141Protein_processing_in_endoplasmic_reticulum
VIT_02s0025g04180	204.945	2.5767	2.67773	0.208748	12.3436	5.27585e-35	9.58176e-33	Unknown protein	0
VIT_16s0098g01060	633.402	5.68044	7.84121	0.463212	12.2632	1.42831e-34	2.5586e-32	Heat shock protein 26a, chloroplast	0
VIT_00s0324g00070	438.732	2.11225	2.16702	0.17225	12.2627	1.43589e-34	2.5586e-32	Cis-zeatin O-beta-D-glucosyltransferase	vv10908Zeatin_biosynthesis
VIT_09s0002g06810	715.724	-1.82504	-1.86011	0.1493	-12.224	2.31511e-34	4.08672e-32	Binding	0
VIT_05s0020g03860	94.3198	3.6373	3.98031	0.299804	12.1322	7.1281e-34	1.24663e-31	Homocysteine S-methyltransferase 3	vv10271Methionine_metabolism
VIT_09s0002g08540	247.709	2.10787	2.16356	0.173809	12.1275	7.55461e-34	1.3091e-31	Serine-rich protein	0
VIT_02s0087g00610	460.247	1.64482	1.67094	0.136048	12.09	1.19269e-33	2.04795e-31	Unknown protein	0
VIT_15s0046g01190	1059.37	-1.85697	-1.89492	0.153796	-12.0742	1.44491e-33	2.45869e-31	Hydroquinone glucosyltransferase	vv10500Starch_and_sucrose_metabolism
VIT_18s0041g01230	341.815	2.16529	2.22734	0.180501	11.996	3.72935e-33	6.28927e-31	Heat shock protein 70	vv23040Spliceosome vv24141Protein_processing_in_endoplasmic_reticulum vv50101Channels_and_pores
VIT_05s0049g00940	934.765	-1.41146	-1.42841	0.118853	-11.8757	1.58323e-32	2.64638e-30	Inorganic phosphate transporter 1-4	vv50121Porters_cat_1_to_6
VIT_03s0017g02170	763.192	-1.65302	-1.68053	0.139299	-11.8667	1.76339e-32	2.92165e-30	Zinc transporter ZIP5	vv50121Porters_cat_1_to_6
VIT_04s0043g00370	110.517	2.93527	3.10582	0.247812	11.8447	2.29139e-32	3.76346e-30	Ammonium transporter 1;2	vv50101Channels_and_pores
VIT_14s0030g02180	1666.22	-1.58995	-1.61465	0.134682	-11.8052	3.66747e-32	5.97165e-30	GDP-mannose 3,5-epimerase 1	vv10053Ascorbate_and_aldarate_metabolism
VIT_05s0020g00830	218.168	1.99546	2.04545	0.169183	11.7947	4.15595e-32	6.6904e-30	CBL-interacting protein kinase 1 (CIPK1)	0
VIT_16s0022g00830	233.554	-2.2606	-2.33439	0.191669	-11.7942	4.17973e-32	6.6904e-30	Pectin methylesterase inhibitor	vv40006Cell_wall
VIT_04s0008g04290	717.098	1.43661	1.45476	0.121824	11.7925	4.26899e-32	6.77585e-30	Transcription elongation factor S-II	vv23022Basal_transcription_factors
VIT_11s0016g03170	166.317	2.39823	2.4876	0.203661	11.7756	5.21439e-32	8.20745e-30	Arabidopsis histidine phosphotransfer AHP4	vv30007Cytokinin_signaling
VIT_17s0000g01460	64.9194	4.2571	4.96924	0.362464	11.7449	7.50237e-32	1.17111e-29	Protein kinase AKIN gamma	0
VIT_00s0454g00030	213.078	-2.15897	-2.22349	0.183929	-11.738	8.13426e-32	1.25934e-29	Subtilisin protease	0
VIT_12s0134g00040	2476.42	2.27017	2.34588	0.193826	11.7124	1.10115e-31	1.69093e-29	Isoprene synthase	vv10900Terpenoid_biosynthesis
VIT_14s0171g00360	89.6382	3.7033	4.0976	0.316328	11.7071	1.17193e-31	1.78511e-29	Unknown protein	0
VIT_18s0157g00210	713.432	1.46733	1.48707	0.125545	11.6877	1.47374e-31	2.22689e-29	Inositol-1,4,5-trisphosphate 5-Phosphatase	vv10562Inositol_phosphate_metabolism vv34070Phosphatidylinositol_signaling_system
VIT_02s0025g00280	2946.14	4.17511	4.7567	0.357456	11.6801	1.6112e-31	2.41526e-29	Heat shock protein 90-1	vv24141Protein_processing_in_endoplasmic_reticulum vv34626Plant-pathogen_interaction
VIT_06s0061g01210	188.821	-2.20322	-2.27377	0.189974	-11.5975	4.24431e-31	6.31233e-29	Lysine histidine transporter 1	vv50123Porters_cat_18_to_29
VIT_02s0025g04060	188.277	2.79999	2.95454	0.243623	11.4931	1.42894e-30	2.10857e-28	Rab/Ypt GTPase Ara4-interacting protein	0
VIT_05s0020g01910	2881.27	1.64097	1.6698	0.142947	11.4795	1.67187e-30	2.44794e-28	1,4-alpha-D-glucan maltohydrolase	vv10500Starch_and_sucrose_metabolism
VIT_05s0049g01550	227.344	-2.65905	-2.79081	0.232105	-11.4563	2.18778e-30	3.17868e-28	Peptide transporter protein 3	vv50122Porters_cat_7_to_17
VIT_14s0068g00300	91.7255	2.89576	3.07331	0.253113	11.4406	2.62132e-30	3.77951e-28	ABRC5	0
VIT_16s0022g00840	228.268	-2.23623	-2.31271	0.19589	-11.4158	3.48851e-30	4.99174e-28	Invertase/pectin methylesterase inhibitor	vv40006Cell_wall
VIT_03s0038g02090	487.494	1.84441	1.88653	0.161901	11.3922	4.57374e-30	6.4954e-28	Phospholipase C.	vv10260Glycine_serine_and_threonine_metabolism vv10562Inositol_phosphate_metabolism vv10564Glycerophospholipid_metabolism vv10565Ether_lipid_metabolism vv34020Calcium_signaling_pathway
VIT_12s0028g03060	777.199	-1.58038	-1.60647	0.138758	-11.3895	4.7179e-30	6.65013e-28	HSL1 (HAESA-like 1)	0
VIT_06s0004g06130	1365.59	-1.64653	-1.67633	0.145023	-11.3536	7.12008e-30	9.96178e-28	Thiamine biosynthesis protein ThiC	vv10730Thiamine_metabolism
VIT_13s0019g04280	2387.04	-1.72874	-1.7634	0.152362	-11.3463	7.7382e-30	1.0747e-27	Aquaporin PIP2B	vv50101Channels_and_pores
VIT_07s0197g00080	105.855	2.93285	3.12152	0.258846	11.3305	9.26901e-30	1.27791e-27	SNF1 protein kinase 2-3 AKIP OST1	vv30001ABA_signaling
VIT_08s0007g08540	13710.7	-1.1728	-1.18343	0.103535	-11.3276	9.5827e-30	1.31158e-27	Mg-chelatase subunit XANTHA-F	vv10860Porphyrin_and_chlorophyll_metabolism vv30001ABA_signaling
VIT_12s0057g00570	122.856	2.71691	2.86301	0.240004	11.3203	1.04173e-29	1.41555e-27	Zinc finger (CCCH-type) family protein	vv60018C3H
VIT_01s0011g04000	309.651	1.76495	1.80239	0.156336	11.2894	1.48003e-29	1.99678e-27	Unknown protein	0
VIT_12s0028g02440	162.438	2.5088	2.62241	0.222407	11.2802	1.64293e-29	2.20083e-27	Unknown protein	0
VIT_04s0008g05120	109.123	-3.07954	-3.30488	0.274024	-11.2382	2.64662e-29	3.52037e-27	Phospholipase/carboxylesterase	0
VIT_00s0404g00050	128.299	2.62752	2.76258	0.234784	11.1912	4.50174e-29	5.94608e-27	fiber protein	0
VIT_19s0014g03470	294.304	2.17131	2.24452	0.194171	11.1824	4.97077e-29	6.52e-27	Unknown protein	0
VIT_00s1682g00010	127.218	-2.4366	-2.54226	0.218038	-11.1751	5.39896e-29	7.0328e-27	Copper amine oxidase	vv10220Urea_cycle_and_metabolism_of_amino_groups vv10340Histidine_metabolism vv10350Tyrosine_metabolism vv10360Phenylalanine_metabolism vv11002Auxin_biosynthesis
VIT_01s0011g03680	108.334	2.51087	2.63194	0.228159	11.0049	3.61891e-28	4.68178e-26	ER6 protein universal stress protein (USP) family	vv30008Ethylene_signaling
VIT_06s0004g04470	5480.55	2.07307	2.13807	0.188454	11.0004	3.80589e-28	4.89019e-26	Heat shock protein 70	vv23040Spliceosome vv24141Protein_processing_in_endoplasmic_reticulum vv50101Channels_and_pores
VIT_03s0063g01790	72.5416	3.58114	3.99457	0.326111	10.9814	4.69778e-28	5.99538e-26	Transducin protein	0
VIT_19s0014g05350	59.1722	3.97969	4.62251	0.362427	10.9807	4.73408e-28	6.00116e-26	No hit	0
VIT_08s0105g00430	1581.89	-1.36456	-1.3826	0.124508	-10.9597	5.97249e-28	7.52056e-26	Omega-3 fatty acid desaturase, chloroplast precursor	vv11040Biosynthesis_of_unsaturated_fatty_acids
VIT_17s0000g09870	567.255	1.4265	1.44716	0.130224	10.9542	6.34159e-28	7.93244e-26	MA3 domain-containing protein	0
VIT_09s0002g02450	200.647	-2.2806	-2.36933	0.208243	-10.9516	6.52484e-28	8.10798e-26	Phosphatase	0
VIT_13s0067g02640	315.618	1.64505	1.67714	0.150221	10.9509	6.5801e-28	8.1232e-26	Alpha-galactosidase precursor	vv10052Galactose_metabolism vv10561Glycerolipid_metabolism
VIT_00s0260g00070	292.794	1.91153	1.96289	0.175106	10.9164	9.6237e-28	1.18034e-25	Peptidyl-prolyl cis-trans isomerase, FKBP-type	0
VIT_00s0684g00030	503.245	1.63829	1.67025	0.150146	10.9113	1.01781e-27	1.24028e-25	SEN1 (dark inducible 1)	vv30011Jasmonate_signaling
VIT_11s0016g01130	204.93	2.34097	2.43867	0.214607	10.9082	1.05317e-27	1.27515e-25	MTD1	0
VIT_06s0004g02630	843.191	-1.57079	-1.59883	0.144094	-10.9011	1.13879e-27	1.36185e-25	Zinc finger (C3HC4-type ring finger)	0
VIT_18s0122g01190	696.763	-1.71881	-1.75585	0.157673	-10.9011	1.1392e-27	1.36185e-25	High-mobility group B 3	vv60035HMG
VIT_18s0001g07600	589.223	1.41473	1.43512	0.129819	10.8977	1.18251e-27	1.40474e-25	Unknown protein	0
VIT_02s0025g02970	868.844	-1.58496	-1.6139	0.145607	-10.8852	1.35582e-27	1.60055e-25	flavanone 3-beta-hydroxylase	vv10941Flavonoid_biosynthesis
VIT_09s0002g03340	51.3422	4.26584	5.2149	0.392802	10.86	1.78686e-27	2.09628e-25	Unknown	0
VIT_14s0030g00410	122.277	2.94909	3.16029	0.271888	10.8467	2.06785e-27	2.41096e-25	Arabidopsis histidine phosphotransfer AHP1	vv30007Cytokinin_signaling
VIT_15s0046g02420	213.992	-2.45694	-2.57196	0.226593	-10.843	2.15376e-27	2.49572e-25	Aquaporin TMP-C	vv50101Channels_and_pores
VIT_05s0020g00840	54.7596	4.15237	4.98786	0.384678	10.7944	3.65797e-27	4.20218e-25	No hit	0
VIT_13s0074g00450	400.307	-1.58373	-1.61311	0.146722	-10.7941	3.6709e-27	4.20218e-25	DEMETER protein (DME)	0
VIT_18s0122g01310	243.982	2.22715	2.31328	0.206726	10.7734	4.59557e-27	5.22899e-25	RWP-RK domain-containing protein	vv60052RWP-RK
VIT_00s0662g00010	238.617	1.78172	1.82436	0.165441	10.7695	4.79703e-27	5.39324e-25	Acyl-CoA oxidase (ACX2)	vv10071Fatty_acid_metabolism vv10592Alpha-linolenic_acid_metabolism vv11040Biosynthesis_of_unsaturated_fatty_acids vv44146Peroxisome
VIT_04s0023g02010	772.934	-1.38156	-1.40096	0.128281	-10.7698	4.78185e-27	5.39324e-25	Hydrolase, alpha/beta fold	0
VIT_03s0180g00260	522.173	1.85038	1.89837	0.17213	10.7499	5.93362e-27	6.63161e-25	Cinnamyl alcohol dehydrogenase	vv10940Phenylpropanoid_biosynthesis
VIT_15s0046g01210	182.562	-1.93762	-1.99314	0.180391	-10.7412	6.51616e-27	7.23983e-25	Arbutin synthase	vv10500Starch_and_sucrose_metabolism
VIT_19s0015g00250	103.681	-2.62436	-2.772	0.245016	-10.711	9.03985e-27	9.98507e-25	Zinc transporter ZIP11	vv50121Porters_cat_1_to_6
VIT_04s0210g00050	198.071	2.01164	2.07544	0.188934	10.6473	1.79508e-26	1.97124e-24	Strictosidine synthase	vv10900Terpenoid_biosynthesis vv10902Monoterpenoid_biosynthesis
VIT_18s0122g01340	1176.16	1.39615	1.41672	0.131215	10.6402	1.93729e-26	2.11511e-24	BTB/POZ domain-containing protein	vv60093TRAF
VIT_07s0005g00750	810.974	1.31139	1.32846	0.123603	10.6097	2.68593e-26	2.91563e-24	Sucrose synthase	vv10500Starch_and_sucrose_metabolism
VIT_19s0014g03520	176.571	-1.99084	-2.0539	0.188869	-10.5409	5.59825e-26	6.04227e-24	fiber protein	0
VIT_19s0014g03130	44.7711	4.30406	5.44087	0.408836	10.5276	6.44533e-26	6.91702e-24	Stem-specific protein TSJT1	0
VIT_13s0067g01840	2041.58	-1.64303	-1.67771	0.156182	-10.52	6.98986e-26	7.45901e-24	ferritin	vv10860Porphyrin_and_chlorophyll_metabolism
VIT_04s0008g05960	276.569	1.74381	1.78575	0.165952	10.5079	7.94015e-26	8.42548e-24	Unknown protein	0
VIT_09s0002g04580	195.551	2.01872	2.0851	0.192144	10.5063	8.08048e-26	8.52649e-24	Unknown protein	0
VIT_19s0090g01780	563.587	1.37689	1.3971	0.131067	10.5052	8.17075e-26	8.57384e-24	Zinc finger (CCCH-type) family protein	vv60018C3H
VIT_07s0151g00340	1227.83	-1.9479	-2.007	0.185558	-10.4975	8.86854e-26	9.25464e-24	Sulfate transporter 3.1 (AST12) (AtST1)	vv50124Porters_cat_30_to_64
VIT_11s0016g05050	225.305	-1.79812	-1.84426	0.17132	-10.4957	9.04254e-26	9.38437e-24	Kelch repeat-containing F-box protein	0
VIT_14s0066g01210	6515.45	1.50903	1.53586	0.143821	10.4924	9.36167e-26	9.66247e-24	Carbonic anhydrase, chloroplast precursor	vv10910Nitrogen_metabolism vv50124Porters_cat_30_to_64
VIT_13s0019g01220	164.449	2.16544	2.24875	0.206893	10.4665	1.23128e-25	1.26393e-23	Scarecrow transcription factor 3 (SCL3)	vv60032GRAS
VIT_08s0040g02380	458.756	-1.57311	-1.60397	0.150752	-10.4351	1.71441e-25	1.75037e-23	Hydrolase, alpha/beta fold	0
VIT_18s0122g01300	80.4991	2.67379	2.84174	0.256377	10.4291	1.82532e-25	1.85358e-23	RWP-RK domain-containing protein	vv60052RWP-RK
VIT_10s0003g02610	1095.17	1.20891	1.22271	0.115931	10.4278	1.85039e-25	1.86899e-23	Unknown protein	0
VIT_05s0077g01280	87.2812	-3.05501	-3.32091	0.294483	-10.3742	3.25073e-25	3.26595e-23	Glycosyl hydrolase family 3 beta xylosidase BXL1	0
VIT_08s0007g08210	581.253	1.45727	1.48202	0.140596	10.365	3.57942e-25	3.57715e-23	Zinc finger (CCCH-type) family protein	vv60018C3H
VIT_17s0000g00070	46.2579	4.04191	4.89611	0.390084	10.3616	3.70524e-25	3.6834e-23	Unknown protein	0
VIT_06s0004g04490	169.611	-1.88047	-1.93508	0.181499	-10.3608	3.73994e-25	3.69842e-23	Unknown protein	0
VIT_00s0361g00040	269.067	-1.98306	-2.04762	0.191618	-10.349	4.22729e-25	4.1586e-23	Anthocyanidin reductase	vv10941Flavonoid_biosynthesis
VIT_12s0028g01030	40.033	4.65986	6.89521	0.450955	10.3333	4.9802e-25	4.87388e-23	Unknown	0
VIT_18s0001g10150	186.352	1.91863	1.9772	0.185721	10.3307	5.11728e-25	4.98223e-23	Ethylene-responsive transcription factor ERF011	vv30008Ethylene_signaling vv60017C2H2
VIT_04s0008g05860	333.396	-1.55033	-1.58056	0.15034	-10.3122	6.20816e-25	6.01332e-23	Unknown	0
VIT_18s0001g08910	1333.07	-1.27262	-1.28914	0.123468	-10.3073	6.52983e-25	6.29263e-23	No hit	0
VIT_06s0004g08150	924.984	-1.34192	-1.36164	0.131129	-10.2336	1.40241e-24	1.34461e-22	Trans-cinnamate 4-monooxygenase	vv10360Phenylalanine_metabolism vv10940Phenylpropanoid_biosynthesis
VIT_12s0059g01260	106.127	2.38403	2.50449	0.233243	10.2212	1.59347e-24	1.52007e-22	Plastidic glucose transporter 1	vv50121Porters_cat_1_to_6
VIT_03s0088g00710	105.446	-2.77125	-2.96953	0.272106	-10.1844	2.32712e-24	2.20878e-22	Pathogenesis-related protein 1 precursor (PRP 1)	vv30011Jasmonate_signaling vv34626Plant-pathogen_interaction
VIT_13s0067g03820	510.618	-1.75325	-1.79871	0.172211	-10.1809	2.41418e-24	2.27995e-22	Chalcone--flavonone isomerase (Chalcone isomerase)	vv10941Flavonoid_biosynthesis
VIT_05s0094g01210	129.963	-2.15374	-2.24179	0.212473	-10.1365	3.80523e-24	3.57578e-22	Amine oxidase	vv10220Urea_cycle_and_metabolism_of_amino_groups vv10340Histidine_metabolism vv10350Tyrosine_metabolism vv10360Phenylalanine_metabolism vv11002Auxin_biosynthesis
VIT_13s0019g03000	1385.48	4.18691	5.08185	0.413137	10.1345	3.88545e-24	3.63309e-22	Heat shock protein 17.6 kDa class I	vv24141Protein_processing_in_endoplasmic_reticulum
VIT_06s0004g02620	505.926	-1.88981	-1.94799	0.186614	-10.1268	4.20011e-24	3.90797e-22	Phenylalanine ammonia-lyase	vv10350Tyrosine_metabolism vv10360Phenylalanine_metabolism vv10910Nitrogen_metabolism vv10940Phenylpropanoid_biosynthesis
VIT_08s0058g00140	396.347	-1.814	-1.8654	0.179545	-10.1033	5.3413e-24	4.94541e-22	Ammonium transporter 2	vv50101Channels_and_pores
VIT_11s0118g00480	506.685	1.56343	1.59593	0.154851	10.0964	5.73364e-24	5.28278e-22	Leucine-rich repeat	0
VIT_13s0047g00210	194.926	-2.07981	-2.15937	0.206293	-10.0819	6.64608e-24	6.09375e-22	flavonol synthase	vv10941Flavonoid_biosynthesis
VIT_08s0007g07730	65.4309	2.95355	3.21114	0.293146	10.0754	7.10007e-24	6.47855e-22	CYP93A1 2-hydroxyisoflavanone synthase	vv10943Isoflavonoid_biosynthesis
VIT_17s0000g09610	335.8	-1.70034	-1.74265	0.168923	-10.0658	7.82634e-24	7.10692e-22	CYP71D10	vv10902Monoterpenoid_biosynthesis
VIT_19s0014g01940	53.5387	3.40014	3.83647	0.337985	10.06	8.29811e-24	7.49927e-22	Unknown	0
VIT_03s0038g03400	54.8236	3.29179	3.67697	0.327772	10.0429	9.8716e-24	8.8788e-22	Endochitinase 1, basic	vv10530Aminosugars_metabolism
VIT_18s0117g00080	411	1.55586	1.58829	0.154971	10.0397	1.01976e-23	9.12855e-22	R protein L6	vv34627R_proteins_from_Plant-pathogen_interaction
VIT_12s0059g01320	88.8153	-2.49915	-2.6451	0.249252	-10.0266	1.16439e-23	1.03741e-21	Glucan endo-1,3-beta-glucosidase 7 precursor	vv10500Starch_and_sucrose_metabolism
VIT_15s0048g01910	4160.04	-1.55644	-1.58902	0.155541	-10.0066	1.42545e-23	1.26403e-21	Unknown protein	0
VIT_18s0001g14010	159.428	-1.86674	-1.92432	0.186666	-10.0004	1.51749e-23	1.33936e-21	Sulfate adenylyltransferase	vv10230Purine_metabolism vv10450Selenoamino_acid_metabolism vv10920Sulfur_metabolism
VIT_05s0020g00670	629.088	-1.62166	-1.65877	0.162338	-9.98942	1.69565e-23	1.48965e-21	S-adenosylmethionine synthetase 1 (SAM1)	vv10271Methionine_metabolism vv10450Selenoamino_acid_metabolism
VIT_01s0026g00270	139.248	1.98365	2.05379	0.198628	9.98678	1.74152e-23	1.52286e-21	K+ uptake permease 6	vv50125Porters_cat_66_to_94
VIT_10s0116g00350	266.296	1.90465	1.9665	0.191093	9.96718	2.12175e-23	1.8468e-21	Unknown protein	0
VIT_02s0025g04590	243.228	-1.80315	-1.85509	0.181044	-9.95974	2.28665e-23	1.9812e-21	TCP family transcription factor TCP9	vv60061TCP
VIT_06s0061g00710	84.3476	2.70353	2.8971	0.271676	9.9513	2.48899e-23	2.14667e-21	Zinc finger (C3HC4-type ring finger)	vv60078Other_zf-C3HC4
VIT_14s0060g01730	310.329	1.5055	1.53538	0.151501	9.93723	2.867e-23	2.46145e-21	No hit	0
VIT_17s0000g08730	557.233	1.547	1.57973	0.156095	9.91061	3.74357e-23	3.19948e-21	Protein phosphatase 2 regulatory subunit B	vv23015mRNA_surveillance_pathway vv34020Calcium_signaling_pathway
VIT_16s0050g01990	274.564	-1.98215	-2.05292	0.200059	-9.90784	3.84892e-23	3.2747e-21	Unknown	0
VIT_11s0052g01140	192.201	-2.19664	-2.29506	0.221968	-9.89619	4.32418e-23	3.66256e-21	Membrane protein	0
VIT_02s0025g04260	57.4858	-3.32177	-3.73803	0.33673	-9.86479	5.91595e-23	4.98841e-21	Osmotin [Vitis vinifera]	0
VIT_01s0011g05170	78.595	2.8296	3.06333	0.287745	9.8337	8.06032e-23	6.76637e-21	Major Latex Protein Family	0
VIT_12s0034g02570	319.484	-1.48231	-1.51143	0.150853	-9.82616	8.68714e-23	7.2603e-21	Leucine Rich Repeat receptor-like kinase	0
VIT_10s0003g01680	360.045	1.39713	1.42145	0.142192	9.82568	8.7281e-23	7.26239e-21	Trehalose synthase	vv10500Starch_and_sucrose_metabolism
VIT_07s0031g02590	155.578	1.89033	1.95303	0.192779	9.80571	1.06398e-22	8.81422e-21	Beta-galactosidase	vv10052Galactose_metabolism vv10511N-Glycan_degradation vv10600Sphingolipid_metabolism
VIT_05s0020g02770	1477.8	1.45359	1.48129	0.148683	9.77638	1.4221e-22	1.17295e-20	Unknown protein	0
VIT_06s0004g02120	596.05	-1.44335	-1.47046	0.14771	-9.77148	1.49253e-22	1.2257e-20	Oxoglutarate/malate translocator	vv50124Porters_cat_30_to_64
VIT_10s0003g03930	1083.54	1.18158	1.19632	0.121067	9.75975	1.6756e-22	1.37008e-20	Inositol transporter 2	vv50121Porters_cat_1_to_6
VIT_14s0068g01870	525.84	1.40067	1.42556	0.143627	9.75211	1.80681e-22	1.47099e-20	Nodulin	0
VIT_03s0097g00510	551.643	-1.42428	-1.45058	0.146489	-9.72277	2.41125e-22	1.95467e-20	Oligopeptide transporter OPT4	vv50125Porters_cat_66_to_94
VIT_16s0098g01880	198.938	2.00412	2.08063	0.206346	9.7124	2.66971e-22	2.15494e-20	Dipeptidyl peptidase 8	0
VIT_18s0001g11580	343.548	1.66517	1.70799	0.171669	9.69991	3.01776e-22	2.42551e-20	CYP82A3	0
VIT_11s0149g00050	251.626	1.63151	1.67189	0.168222	9.69857	3.05751e-22	2.44704e-20	Hexose transporter 7	vv50121Porters_cat_1_to_6
VIT_11s0016g01300	60.4427	-2.9672	-3.25868	0.308571	-9.61592	6.8496e-22	5.45887e-20	TT2 (transparent testa 2)	vv44110Cell_cycle vv60044MYB
VIT_07s0005g00660	664.896	-1.39501	-1.42031	0.14515	-9.61083	7.19678e-22	5.71146e-20	Late embryogenis abundant protein 5	0
VIT_01s0011g06150	521.115	1.30425	1.325	0.13614	9.58021	9.68451e-22	7.6536e-20	Receptor protein kinase	0
VIT_00s1553g00010	78.4083	-2.49311	-2.65484	0.260544	-9.56884	1.0811e-21	8.50826e-20	Subtilisin-like proteinase AIR3	0
VIT_16s0098g01290	107.633	-2.03635	-2.1202	0.21317	-9.55268	1.26381e-21	9.90494e-20	Major Facilitator Superfamily protein	0
VIT_14s0171g00170	389.652	-1.4349	-1.46292	0.150424	-9.53904	1.44166e-21	1.12521e-19	Unknown protein	0
VIT_02s0154g00260	77.7349	2.63782	2.83782	0.276643	9.53513	1.49704e-21	1.162e-19	Nitrate transporter	vv50122Porters_cat_7_to_17
VIT_12s0059g00290	141.585	-2.0252	-2.10748	0.2124	-9.53484	1.5011e-21	1.162e-19	Calmodulin-binding region IQD33	0
VIT_12s0059g00280	86.8556	-2.52298	-2.69216	0.264706	-9.53126	1.5538e-21	1.19789e-19	Dehydration-responsive element-binding protein 16	vv30008Ethylene_signaling vv60003AP2_EREBP
VIT_13s0019g00740	199.952	-1.7254	-1.77547	0.181665	-9.49773	2.14521e-21	1.64711e-19	Amino acid binding protein	0
VIT_06s0004g01910	230.304	-1.65665	-1.70082	0.174483	-9.49466	2.20925e-21	1.6894e-19	ADP,ATP carrier protein	vv50123Porters_cat_18_to_29
VIT_05s0077g02190	55.0466	2.92184	3.21217	0.308864	9.45998	3.08005e-21	2.34581e-19	Chalcone reductase	vv10941Flavonoid_biosynthesis
VIT_14s0108g01350	303.715	1.75924	1.8134	0.186383	9.43886	3.7684e-21	2.85854e-19	Unknown protein	0
VIT_00s0960g00040	75.9737	2.65165	2.85834	0.281355	9.42456	4.3193e-21	3.26332e-19	Phosphosulfolactate synthase protein	vv10010Glycolysis
VIT_09s0070g00140	180.459	1.815	1.87511	0.193238	9.39252	5.85794e-21	4.40816e-19	CBL-interacting protein kinase 6 (CIPK6)	0
VIT_17s0000g09470	118.728	-2.79722	-3.04636	0.298433	-9.37301	7.04948e-21	5.28376e-19	Nitrate transporter3.1	vv50121Porters_cat_1_to_6
VIT_15s0048g02280	227.726	-1.55269	-1.58989	0.165804	-9.36458	7.63525e-21	5.70018e-19	NAC transcription factor-like 9	vv60046NAC
VIT_19s0015g01720	2075.9	1.23066	1.24893	0.131736	9.34184	9.46733e-21	7.04012e-19	fructose-bisphosphate aldolase, cytoplasmic isozyme 1	vv10010Glycolysis vv10030Pentose_phosphate vv10051Fructose_and_mannose_metabolism vv10710Carbon_fixation
VIT_15s0048g00370	123.796	-2.1001	-2.19731	0.225159	-9.3272	1.08707e-20	8.05198e-19	Transketolase, chloroplast precursor	vv10030Pentose_phosphate vv10710Carbon_fixation
VIT_01s0011g05380	76.5746	2.70172	2.92955	0.290751	9.29219	1.51148e-20	1.11519e-18	Pectinesterase family	vv40006Cell_wall
VIT_01s0146g00100	130.197	-2.03232	-2.12078	0.218741	-9.291	1.52851e-20	1.12336e-18	ACT domain containing protein (ACR4)	0
VIT_13s0019g03170	416.827	1.69813	1.74801	0.182887	9.28513	1.61503e-20	1.18236e-18	Heat shock protein 16.9 kDa class I	vv24141Protein_processing_in_endoplasmic_reticulum
VIT_10s0071g00840	75.6125	2.42222	2.57992	0.261046	9.27891	1.71216e-20	1.24382e-18	Unknown protein	0
VIT_06s0004g04950	630.933	1.29274	1.31426	0.139316	9.27917	1.70797e-20	1.24382e-18	Scarecrow-like transcription factor 14 SCL14	vv60032GRAS
VIT_10s0116g00530	814.71	-1.65795	-1.70439	0.178751	-9.27519	1.77303e-20	1.28311e-18	Thiazole biosynthetic enzyme, chloroplast (ARA6)	vv10730Thiamine_metabolism
VIT_08s0007g07140	37.3467	-3.74654	-4.61899	0.404771	-9.25596	2.12322e-20	1.53066e-18	Esterase/lipase/thioesterase family protein	0
VIT_19s0138g00140	256.35	1.56861	1.60823	0.169761	9.24013	2.46192e-20	1.76139e-18	ATSYTE/NTMC2T6.1/NTMC2TYPE6.1/SYTE	vv50109Incompletely_characterized_transport_systems
VIT_18s0001g14640	172.186	-1.82464	-1.88815	0.197466	-9.2403	2.45816e-20	1.76139e-18	No hit	0
VIT_10s0071g01200	436.404	1.37398	1.40026	0.148779	9.23506	2.58137e-20	1.83988e-18	Vacuolar pyrophosphatase [Vitis vinifera]	vv10190Oxidative_phosphorylation vv50133Primary_active_transporter_cat_A9_to_A18
VIT_08s0007g03900	58.643	-2.65677	-2.87567	0.28771	-9.23419	2.60243e-20	1.84792e-18	Heat stress transcription factor A3	vv60037HSF
VIT_11s0118g00200	931.05	1.08052	1.09313	0.117176	9.22135	2.93373e-20	2.07537e-18	Sucrose-phosphate synthase	vv10500Starch_and_sucrose_metabolism
VIT_18s0122g00460	160.913	1.73241	1.78723	0.189054	9.16359	5.01969e-20	3.53776e-18	CP12-3	0
VIT_11s0016g00490	458.823	1.22052	1.23908	0.133316	9.15513	5.42922e-20	3.81216e-18	CAAX amino terminal protease	0
VIT_16s0039g00520	1482.76	-1.09582	-1.10919	0.119795	-9.14746	5.82865e-20	4.07746e-18	DNA helicase	0
VIT_12s0134g00450	285.099	-1.44892	-1.48071	0.159038	-9.11053	8.19827e-20	5.71399e-18	S-locus lectin protein kinase	0
VIT_17s0000g00160	1075.08	-1.42835	-1.45882	0.157022	-9.09649	9.32986e-20	6.47876e-18	Glycyl-tRNA synthetase 1	vv10260Glycine_serine_and_threonine_metabolism vv20970Aminoacyl-tRNA_biosynthesis
VIT_06s0004g03100	196.179	-1.77528	-1.83553	0.195457	-9.08271	1.059e-19	7.3269e-18	MLO1	0
VIT_06s0004g04070	165.644	1.63779	1.68467	0.180329	9.08221	1.0639e-19	7.33394e-18	UDP-galactose transporter 5	vv50122Porters_cat_7_to_17
VIT_04s0008g01490	909.273	2.96683	3.29228	0.326836	9.07741	1.11187e-19	7.63675e-18	Heat shock protein 17.6 kDa class II	vv24141Protein_processing_in_endoplasmic_reticulum
VIT_01s0011g04290	107.476	2.01454	2.10534	0.222197	9.06648	1.22929e-19	8.41259e-18	Receptor serine/threonine kinase PR5K	0
VIT_05s0020g03170	647.947	-1.19341	-1.21115	0.131823	-9.05316	1.38893e-19	9.47077e-18	Lipoxygenase	vv10592alpha-Linolenic_acid_metabolism
VIT_03s0091g00160	255.744	-1.48467	-1.51948	0.164038	-9.05076	1.41972e-19	9.64589e-18	NtPRp27 secretory protein	0
VIT_12s0142g00760	254.562	-1.58383	-1.62638	0.175134	-9.04352	1.51707e-19	1.02704e-17	Leucine-rich repeat protein kinase	0
VIT_02s0012g01250	649.751	-1.258	-1.27891	0.139121	-9.0425	1.53132e-19	1.03298e-17	Carnitine/acylcarnitine carrier, Mitochondrial	vv50123Porters_cat_18_to_29
VIT_04s0008g01590	320.491	4.37849	6.24501	0.484681	9.03377	1.65865e-19	1.11489e-17	Heat shock protein 17.6 kDa class II	vv24141Protein_processing_in_endoplasmic_reticulum
VIT_10s0042g00960	271.174	-1.51184	-1.54882	0.167554	-9.02299	1.83024e-19	1.22587e-17	DNAJ heat shock N-terminal domain-containing protein	vv50132Primary_active_transporter_cat_A5_to_A8
VIT_06s0004g00940	122.814	2.10781	2.21433	0.233665	9.02068	1.86926e-19	1.24758e-17	Carbamoyl-phosphate synthase, large subunit	vv10240Pyrimidine_metabolism vv10251Glutamate_metabolism
VIT_10s0116g01650	2497.08	-1.34755	-1.37354	0.14956	-9.01007	2.05922e-19	1.36952e-17	5'-adenylylsulfate reductase (APR1)	vv10920Sulfur_metabolism
VIT_15s0046g01060	77.1321	2.29167	2.43341	0.254857	8.99201	2.42757e-19	1.60884e-17	Pentatricopeptide (PPR) repeat	0
VIT_11s0206g00110	195.543	-1.70406	-1.75844	0.189823	-8.97709	2.7803e-19	1.83617e-17	Serine carboxypeptidase S28	0
VIT_13s0067g00260	220.815	1.74076	1.7987	0.193947	8.97545	2.82191e-19	1.85715e-17	Nematode-resistance protein	0
VIT_17s0000g01080	143	1.84736	1.91769	0.205877	8.97313	2.88214e-19	1.89021e-17	HVA22E (HVA22-like protein E)	vv30001ABA_signaling
VIT_04s0008g02000	113.673	2.01196	2.10531	0.224554	8.95983	3.2518e-19	2.12526e-17	Unknown protein	0
VIT_08s0105g00300	162.089	1.65855	1.709	0.185451	8.94332	3.77638e-19	2.4596e-17	Phospholipase C	vv10260Glycine_serine_and_threonine_metabolism vv10562Inositol_phosphate_metabolism vv10564Glycerophospholipid_metabolism vv10565Ether_lipid_metabolism vv34020Calcium_signaling_pathway
VIT_08s0040g02470	405.924	-1.44684	-1.47971	0.161791	-8.94267	3.79884e-19	2.46572e-17	Inorganic pyrophosphatase	vv10190Oxidative_phosphorylation vv50133Primary_active_transporter_cat_A9_to_A18
VIT_14s0128g00020	233.7	-1.42509	-1.45658	0.159522	-8.93352	4.12656e-19	2.66926e-17	Na+/H+ exchanger	vv50124Porters_cat_30_to_64
VIT_18s0072g01090	225.347	-1.44717	-1.4803	0.16217	-8.9238	4.50538e-19	2.90436e-17	TIR-NBS-LRR type R protein 7	0
VIT_11s0118g00790	128.588	1.88263	1.95887	0.211724	8.89191	6.0069e-19	3.85913e-17	Pto-like serine/threonine kinase	0
VIT_05s0094g01200	82.2889	-2.23646	-2.36934	0.25153	-8.89144	6.032e-19	3.86211e-17	flavonoid 3'-hydroxylase cytochrome P450	vv10941Flavonoid_biosynthesis
VIT_01s0010g01840	91.9131	2.29427	2.43842	0.258327	8.88126	6.61097e-19	4.21852e-17	GEM-like protein 5	0
VIT_04s0008g04150	320.28	-1.91503	-1.99542	0.215679	-8.8791	6.74021e-19	4.2865e-17	RD22	0
VIT_00s0181g00200	350.512	-1.32193	-1.34727	0.148997	-8.87219	7.17197e-19	4.53057e-17	LHCB3 (light-harvesting chlorophyll binding protein 3)	vv10196Photosynthesis_antenna_proteins vv50105Transport_electron_carriers
VIT_03s0038g03180	75.4034	2.44929	2.63016	0.276318	8.86403	7.71708e-19	4.85867e-17	flavin-containing monooxygenase 1	vv11000Single_reactions
VIT_15s0048g00340	104.706	-2.08745	-2.19456	0.235949	-8.84704	8.98689e-19	5.63935e-17	GAE3 (UDP-D- glcucuronate 4-epimerase 3)	vv10500Starch_and_sucrose_metabolism vv10520Nucleotide_sugars_metabolism vv40006Cell_wall
VIT_12s0059g00150	128.607	2.09707	2.20695	0.237104	8.84451	9.19313e-19	5.73069e-17	Ankyrin repeat	vv50108Accessory_factors_involved_in_transport
VIT_11s0016g04270	106.601	-2.29897	-2.44584	0.259922	-8.84484	9.16572e-19	5.73069e-17	Hydrolase, alpha/beta fold	0
VIT_00s1349g00010	842.179	-1.09072	-1.10485	0.123336	-8.84347	9.27878e-19	5.76505e-17	Cellulose synthase CSLE1	vv40006Cell_wall
VIT_07s0129g00530	494.43	-1.26173	-1.28391	0.14305	-8.8202	1.14253e-18	7.07547e-17	Hydrolase, alpha/beta fold family	0
VIT_13s0067g00110	43.878	3.38215	4.01276	0.383475	8.81976	1.14708e-18	7.0804e-17	CYP72A1	vv10902Monoterpenoid_biosynthesis
VIT_16s0022g02310	93.3082	-2.38912	-2.55824	0.27092	-8.81855	1.15952e-18	7.13386e-17	Gibberellin 3-beta-dioxygenase.	vv10904Diterpenoid_biosynthesis vv30001ABA_signaling
VIT_00s0399g00020	114.838	-2.01386	-2.11029	0.228568	-8.81078	1.24282e-18	7.62157e-17	Protease inhibitor/seed storage/lipid transfer protein (LTP)	0
VIT_14s0108g01120	72.9558	2.31109	2.46414	0.262506	8.80396	1.32075e-18	8.07322e-17	SPX (SYG1/Pho81/XPR1) domain-containing protein	vv50125Porters_cat_66_to_94
VIT_05s0020g03340	64.5603	-2.40191	-2.57535	0.272935	-8.80029	1.36462e-18	8.31452e-17	Unknown protein	0
VIT_00s0179g00100	610.982	-1.26296	-1.28535	0.14365	-8.79192	1.47028e-18	8.92948e-17	Ethylene overproducer 1 (ETO1)	vv30008Ethylene_signaling vv60093TRAF
VIT_17s0000g04130	379.066	-1.45012	-1.48451	0.16508	-8.78434	1.57291e-18	9.52216e-17	MYB divaricata	vv30009Flower_development vv60044MYB
VIT_06s0004g06010	2227.92	1.20599	1.22552	0.137493	8.7713	1.76621e-18	1.06582e-16	Transformer serine/arginine-rich ribonucleoprotein	0
VIT_16s0098g00690	434.121	1.28332	1.30702	0.146511	8.75924	1.96572e-18	1.18244e-16	Major Facilitator Superfamily	vv50121Porters_cat_1_to_6
VIT_04s0008g01110	2068.88	1.5902	1.6364	0.18182	8.746	2.21055e-18	1.32549e-16	Heat shock transcription factor A6B	vv60037HSF
VIT_15s0046g01340	61.5109	-2.39895	-2.57479	0.274411	-8.74218	2.2865e-18	1.36669e-16	Unknown protein	0
VIT_18s0001g02750	176.604	1.53861	1.58041	0.176068	8.7387	2.35799e-18	1.40498e-16	Unknown protein	0
VIT_02s0025g03390	5961.28	1.14449	1.16129	0.131081	8.73115	2.52087e-18	1.4973e-16	Aquaporin TMP-C	vv50101Channels_and_pores
VIT_10s0003g01960	157.824	-1.9834	-2.07705	0.227477	-8.71914	2.8032e-18	1.65977e-16	RKF1 (receptor-like kinase in flowers 1)	0
VIT_07s0191g00180	863.407	-1.21206	-1.23218	0.139138	-8.7112	3.00673e-18	1.76919e-16	Homeobox-leucine zipper protein ATHB-6	vv30001ABA_signaling vv60034HB
VIT_12s0034g02560	140.704	-1.65326	-1.70602	0.189806	-8.71024	3.03235e-18	1.77873e-16	DNA (cytosine-5)-methyltransferase (ATHIM)	vv10271Methionine_metabolism
VIT_19s0135g00190	553.622	1.21219	1.23238	0.139205	8.70793	3.09479e-18	1.80973e-16	CYP72A59	vv10902Monoterpenoid_biosynthesis
VIT_08s0032g01180	224.003	1.40998	1.44216	0.161969	8.70521	3.16998e-18	1.84798e-16	CP33 (pigment defective 322)	vv50133Primary_active_transporter_cat_A9_to_A18
VIT_13s0101g00210	56993	-1.09169	-1.10637	0.125586	-8.69277	3.53694e-18	2.05556e-16	Unknown	0
VIT_09s0002g05700	204.984	-1.62637	-1.67669	0.187137	-8.6908	3.59909e-18	2.08527e-16	Phototropic-responsive NPH3	0
VIT_07s0031g02600	122.165	1.87592	1.95585	0.216163	8.67826	4.01875e-18	2.32129e-16	No hit	0
VIT_00s0181g00180	472.92	-1.3567	-1.38564	0.156863	-8.64892	5.19876e-18	2.99373e-16	LHCB3 (light-harvesting chlorophyll binding protein 3)	vv10196Photosynthesis_antenna_proteins vv50105Transport_electron_carriers
VIT_14s0066g01320	488.31	1.26332	1.2866	0.146146	8.64427	5.41496e-18	3.10875e-16	formate dehydrogenase (FDH)	vv10630Glyoxylate_and_dicarboxylate_metabolism vv10680Methane_metabolism
VIT_00s0259g00120	763.577	-1.4299	-1.46401	0.165581	-8.63568	5.838e-18	3.34146e-16	Oligopeptide transporter OPT3	vv50125Porters_cat_66_to_94
VIT_18s0001g11600	44.4682	-3.03173	-3.45622	0.35124	-8.6315	6.05537e-18	3.45541e-16	Transducin protein	0
VIT_15s0048g02600	347.032	-1.7178	-1.77858	0.199158	-8.62535	6.38942e-18	3.63504e-16	Starch synthase	vv10500Starch_and_sucrose_metabolism
VIT_04s0008g05870	346.6	1.32487	1.35199	0.153753	8.61687	6.88075e-18	3.90281e-16	CLPB-M/CLPB4/HSP98.7	vv50109Incompletely_characterized_transport_systems
VIT_01s0011g05930	229.461	1.50986	1.5504	0.17523	8.61645	6.90597e-18	3.90539e-16	S-adenosyl-L-methionine:carboxyl methyltransferase	0
VIT_09s0002g05710	818.005	-1.27933	-1.30368	0.148635	-8.60718	7.48794e-18	4.22186e-16	ATP:ADP antiporter	vv50122Porters_cat_7_to_17
VIT_08s0007g07120	146.79	1.81369	1.88711	0.211791	8.5636	1.09401e-17	6.14989e-16	Kelch-like protein 18	vv44110Cell_cycle
VIT_15s0046g03090	596.539	-1.25202	-1.2751	0.146311	-8.55731	1.15535e-17	6.47543e-16	DTA2 (downstream target of AGL15 2)	0
VIT_12s0034g02390	1245.49	1.17261	1.19149	0.137048	8.55623	1.16619e-17	6.51687e-16	T-complex protein 11	0
VIT_09s0002g06980	1052.16	-1.01373	-1.02587	0.118664	-8.54286	1.30944e-17	7.29576e-16	Chloroplast post-illumination chlorophyll fluorescence increase protein	0
VIT_03s0038g01930	235.707	1.52389	1.56659	0.178528	8.53589	1.39081e-17	7.72637e-16	Peptidyl-prolyl cis-trans isomerase ROC5 (rotamase CYP 5)	0
VIT_08s0007g02920	28.8998	-3.71194	-4.85974	0.434981	-8.53357	1.41897e-17	7.8597e-16	ATAN11 (ANTHOCYANIN11)	0
VIT_14s0060g01720	455.513	1.33788	1.36645	0.157027	8.52009	1.59433e-17	8.8052e-16	Dormancy/auxin associated protein	vv30003Auxin_signaling
VIT_11s0016g00870	101.933	-2.03612	-2.14396	0.239118	-8.51513	1.66399e-17	9.16311e-16	Strictosidine synthase (YLS2)	vv10900Terpenoid_biosynthesis vv10902Monoterpenoid_biosynthesis
VIT_03s0017g01280	300.59	-1.42008	-1.45455	0.166921	-8.50749	1.77739e-17	9.75912e-16	ABC transporter G member 7	vv52010ABC_transporters
VIT_03s0063g02250	3263.34	-1.12097	-1.13763	0.131863	-8.50102	1.87924e-17	1.02884e-15	Polyol transporter 5	vv50121Porters_cat_1_to_6
VIT_02s0025g02790	3339.85	-1.14552	-1.1634	0.135042	-8.48274	2.1996e-17	1.20075e-15	Starch synthase	vv10500Starch_and_sucrose_metabolism
VIT_04s0079g00800	392.306	1.33413	1.36285	0.157402	8.47592	2.3323e-17	1.26953e-15	DJ-1 protein / protease	0
VIT_16s0050g01680	70.1363	-2.27674	-2.43579	0.269305	-8.45414	2.81141e-17	1.52592e-15	UDP-glucose: anthocyanidin 5,3-O-glucosyltransferase	vv10942Anthocyanin_biosynthesis
VIT_18s0001g13680	697.426	-1.54741	-1.59307	0.183142	-8.44926	2.93147e-17	1.58652e-15	Histone H3	0
VIT_14s0066g01080	1508.8	-1.014	-1.02642	0.120033	-8.44765	2.97234e-17	1.60404e-15	ADP-ribosylation factor A1B	vv50110Protein_coat
VIT_05s0077g00690	200.559	1.78485	1.85718	0.211438	8.44146	3.13401e-17	1.68647e-15	Galactokinase (GAL1)	vv10052Galactose_metabolism
VIT_18s0001g04910	210.083	-1.44102	-1.47775	0.170843	-8.43476	3.31892e-17	1.7809e-15	Sulfate transporter 1.3	vv50124Porters_cat_30_to_64
VIT_12s0028g04000	167.007	1.64254	1.69819	0.195089	8.4194	3.78406e-17	2.02474e-15	Ankyrin repeat	vv50108Accessory_factors_involved_in_transport
VIT_13s0067g03890	118.293	-1.97688	-2.07763	0.234832	-8.41824	3.82185e-17	2.03918e-15	Beta-ketoacyl-CoA synthase	vv10061Fatty_acid_biosynthesis
VIT_01s0010g03890	801.812	1.22573	1.2482	0.145871	8.40286	4.35718e-17	2.31826e-15	Unknown	0
VIT_17s0000g06930	1127.41	-1.14716	-1.16551	0.136624	-8.39647	4.60098e-17	2.44111e-15	Unfertilized embryo sac 10 UNE10	vv60011BHLH
VIT_05s0049g00450	54.9196	-3.18982	-3.74114	0.380191	-8.39005	4.85942e-17	2.571e-15	Nodulin MtN21 family	vv50122Porters_cat_7_to_17
VIT_02s0025g04540	490.167	-1.14889	-1.16742	0.137189	-8.37448	5.54668e-17	2.91826e-15	Beta-lactamase, class A	vv10311Penicillin_and_cephalosporin_biosynthesis
VIT_15s0046g01680	130.166	-1.68927	-1.75079	0.201789	-8.37147	5.69031e-17	2.98552e-15	Delta-8 sphingolipid desaturase	0
VIT_11s0052g01800	1670.92	-1.18918	-1.20979	0.142061	-8.37088	5.7189e-17	2.9922e-15	Constans-like 5	vv30009Flower_development vv34710Circadian_rhythm vv60014C2C2-CO
VIT_01s0011g06470	203.961	-1.53106	-1.57647	0.18338	-8.34911	6.87794e-17	3.58869e-15	Galacturonic acid reductase	vv40006Cell_wall
VIT_15s0046g01440	877.846	1.08725	1.10301	0.130234	8.3484	6.91924e-17	3.60029e-15	BZip transcription factor G- box binding factor 3	vv60012BZIP
VIT_15s0021g00040	35.855	3.39581	4.17228	0.406834	8.34692	7.00673e-17	3.6358e-15	Eceriferum 1 (CER1 protein) Sterol desaturase	0
VIT_00s2086g00010	3968.75	-1.29529	-1.32236	0.155449	-8.33258	7.90987e-17	4.09319e-15	1-aminocyclopropane-1-carboxylate oxidase 1	vv10640Propanoate_metabolism vv30008Ethylene_signaling
VIT_02s0025g00230	104.86	2.06224	2.18057	0.24811	8.31181	9.42526e-17	4.8508e-15	Unknown	0
VIT_10s0116g01860	548.436	-1.09676	-1.11316	0.132213	-8.29542	1.08199e-16	5.55345e-15	MATE efflux family protein	vv50125Porters_cat_66_to_94
VIT_16s0039g02370	294.827	-1.25203	-1.27685	0.151424	-8.2684	1.35773e-16	6.94981e-15	EIX receptor 2	0
VIT_08s0007g00740	657.491	1.57816	1.62908	0.191002	8.26252	1.42629e-16	7.281e-15	Hsp70-interacting protein	vv24141Protein_processing_in_endoplasmic_reticulum
VIT_03s0063g02640	274.639	1.33206	1.36217	0.161255	8.26055	1.45001e-16	7.38213e-15	Beta-ketoacyl-CoA synthase	vv10061Fatty_acid_biosynthesis
VIT_17s0000g09160	519.341	-1.565	-1.61466	0.189542	-8.25676	1.49675e-16	7.59961e-15	ferric reduction oxidase 8 FRO8	vv10860Porphyrin_and_chlorophyll_metabolism vv50105Transport_electron_carriers
VIT_17s0000g00920	437.529	1.13583	1.15428	0.137584	8.25549	1.51284e-16	7.66072e-15	Glutamate decarboxylase 1 (GAD 1)	vv10251Glutamate_metabolism vv10252Alanine_and_aspartate_metabolism vv10410Beta-alanine_metabolism vv10650Butanoate_metabolism
VIT_13s0074g00690	549.581	1.10745	1.12458	0.134371	8.24178	1.69663e-16	8.56844e-15	ABC transporter G member 22	vv52010ABC_transporters
VIT_05s0051g00720	568.028	1.21904	1.24205	0.147971	8.23839	1.7455e-16	8.79172e-15	3-ketoacyl-CoA thiolase PED1	vv10062Fatty_acid_elongation_in_mitochondria vv10071Fatty_acid_metabolism vv10280Valine_leucine_and_isoleucine_degradation vv10592Alpha-linolenic_acid_metabolism vv11012Iba_metabolism vv44146Peroxisome
VIT_01s0010g02030	92.0568	2.13357	2.269	0.259589	8.21905	2.05122e-16	1.03041e-14	Gamma-thionin precursor	0
VIT_17s0000g06370	52.4396	2.62553	2.90555	0.319507	8.21742	2.07922e-16	1.04171e-14	Thioredoxin 2	0
VIT_17s0000g04050	522.358	1.17276	1.19335	0.14282	8.2115	2.1844e-16	1.09151e-14	Lipase family	0
VIT_06s0004g06020	525.379	-1.12343	-1.14149	0.136971	-8.2019	2.36622e-16	1.17924e-14	Alpha-glucan phosphorylase, H isozyme	vv10500Starch_and_sucrose_metabolism
VIT_03s0063g02620	23.9189	-3.83111	-5.60197	0.467535	-8.19427	2.52113e-16	1.25313e-14	Myb RAD (Transcription factor RAD)	vv30009Flower_development vv60045MYBrelated
VIT_19s0177g00210	169.892	-1.48288	-1.52565	0.181007	-8.19242	2.56026e-16	1.26924e-14	Protein disulfide isomerase (PDIL) protein	0
VIT_05s0020g00330	23.7453	3.92023	6.13332	0.478598	8.19106	2.58925e-16	1.28026e-14	Galactinol synthase	vv10052Galactose_metabolism
VIT_14s0083g00580	1031.14	-1.14325	-1.1624	0.139697	-8.18381	2.75014e-16	1.35626e-14	S-adenosyl-L-methionine decarboxylase	vv10220Urea_cycle_and_metabolism_of_amino_groups vv10271Methionine_metabolism
VIT_14s0066g02060	106.388	-1.86139	-1.94974	0.227524	-8.18108	2.81309e-16	1.38369e-14	AAA-type ATPase	0
VIT_13s0067g02870	461.44	-1.47823	-1.5207	0.180805	-8.17582	2.93858e-16	1.44166e-14	Chalcone-flavanone isomerase	vv10941Flavonoid_biosynthesis
VIT_10s0003g03510	436.069	1.16158	1.18175	0.14212	8.17324	3.00217e-16	1.46904e-14	HSP20 chaperone	0
VIT_00s0904g00010	2240.11	1.28233	1.30972	0.157004	8.16747	3.14935e-16	1.53708e-14	Photosystem II oxygen-evolving enhancer protein PSBQ	vv10195Photosynthesis vv50113Thylakoid_targeting_pathway vv50135Primary_active_transporter_cat_D3_to_E2
VIT_08s0007g08280	363.39	1.25806	1.284	0.15453	8.14122	3.91309e-16	1.90491e-14	Remorin	0
VIT_08s0007g01450	526.019	-1.55303	-1.60314	0.191037	-8.12949	4.31112e-16	2.09327e-14	IMP dehydrogenase	vv10230Purine_metabolism
VIT_18s0001g01270	287.294	-1.40214	-1.43867	0.172754	-8.11643	4.80079e-16	2.32506e-14	Ankyrin	0
VIT_09s0018g02110	109.347	-1.71437	-1.7841	0.212232	-8.07778	6.59583e-16	3.17811e-14	Unknown protein	0
VIT_13s0019g02760	226.652	3.58259	4.56925	0.443904	8.07063	6.99357e-16	3.36118e-14	Heat shock protein 17.6 kDa class I	vv24141Protein_processing_in_endoplasmic_reticulum
VIT_13s0019g02820	212.29	3.75604	5.03383	0.466369	8.05379	8.02714e-16	3.84814e-14	Heat shock protein 18.2 kDa class I	vv24141Protein_processing_in_endoplasmic_reticulum
VIT_00s0360g00020	139.615	1.55065	1.60186	0.192746	8.04501	8.62419e-16	4.12389e-14	Unknown protein	0
VIT_06s0004g01770	130.229	-1.81109	-1.89512	0.225353	-8.03666	9.23225e-16	4.4035e-14	Acetyl-CoA carboxylase, biotin carboxylase	vv10061Fatty_acid_biosynthesis vv10620Pyruvate_metabolism
VIT_09s0002g06770	57.5481	2.56346	2.83417	0.319441	8.02483	1.01671e-15	4.83716e-14	Unknown protein	0
VIT_10s0003g02910	24.1444	-3.5903	-4.84798	0.447432	-8.02424	1.02157e-15	4.84808e-14	FLS2 (flagellin-sensitive 2)	0
VIT_05s0020g03070	328.521	1.25739	1.28423	0.156789	8.01967	1.06025e-15	5.01907e-14	Cyclin-T1-4	vv44110Cell_cycle
VIT_14s0066g01920	138.738	1.62292	1.68272	0.202468	8.01568	1.09525e-15	5.17178e-14	Cellular repressor of E1A-stimulated genes (CREG)	0
VIT_10s0116g00410	1197.53	-1.23231	-1.25755	0.153937	-8.0053	1.19179e-15	5.61359e-14	Gibberellin 2-beta-dioxygenase 7	vv10904Diterpenoid_biosynthesis
VIT_15s0046g00990	517.161	-1.18687	-1.20939	0.1484	-7.9978	1.26666e-15	5.95141e-14	Unknown protein	0
VIT_02s0025g01750	657.27	-1.39092	-1.42771	0.173919	-7.99747	1.26999e-15	5.95224e-14	Cellulose synthase CSLG3	vv40006Cell_wall
VIT_17s0000g02950	136.022	-1.81919	-1.90539	0.227618	-7.99231	1.32429e-15	6.19139e-14	Glutathione S-transferase 25 GSTU7	vv10480Glutathione_metabolism
VIT_03s0063g02520	359.713	1.21566	1.23996	0.152115	7.99171	1.33082e-15	6.20654e-14	PRLI-interacting factor G	0
VIT_08s0007g01360	48.3297	2.4735	2.71807	0.309931	7.98081	1.45379e-15	6.76335e-14	Unknown protein	0
VIT_13s0064g01050	1007.44	-1.00051	-1.01392	0.125397	-7.97876	1.47812e-15	6.84283e-14	ADP,ATP carrier protein 1	vv50123Porters_cat_18_to_29
VIT_12s0055g00580	69.5332	-2.09141	-2.22808	0.262362	-7.97147	1.56802e-15	7.24126e-14	Receptor protein kinase	0
VIT_18s0001g07240	845.352	-1.03473	-1.04964	0.129872	-7.96735	1.62108e-15	7.46802e-14	14-3-3 protein GF14 kappa (GRF8)	0
VIT_08s0007g05340	67.4917	2.09488	2.23376	0.263113	7.96189	1.69426e-15	7.78619e-14	Kinesin motor protein	vv44810Regulation_of_actin_cytoskeleton
VIT_08s0058g01090	400.924	1.14933	1.16998	0.144414	7.95861	1.73982e-15	7.97613e-14	CBL-interacting protein kinase 14 (CIPK14)	0
VIT_14s0068g01000	734.051	1.31424	1.34553	0.165244	7.95331	1.81591e-15	8.3048e-14	Unknown protein	0
VIT_13s0084g00310	2201	1.00332	1.01695	0.126232	7.94821	1.89222e-15	8.63291e-14	ACI112	0
VIT_13s0019g02770	298.02	3.5938	4.65591	0.452936	7.93446	2.11418e-15	9.62234e-14	Heat shock protein 17.6 kDa class I	vv24141Protein_processing_in_endoplasmic_reticulum
VIT_04s0023g03470	93.2957	2.0522	2.18205	0.258742	7.93145	2.16606e-15	9.83477e-14	DNAJ heat shock N-terminal domain-containing protein	vv50132Primary_active_transporter_cat_A5_to_A8
VIT_17s0000g04030	524.554	-1.11909	-1.13824	0.141112	-7.93052	2.18232e-15	9.8848e-14	Endonuclease	0
VIT_13s0019g02840	200.67	3.6502	4.82143	0.460411	7.92812	2.22491e-15	1.00536e-13	Heat shock protein 18.2 kDa class I	vv24141Protein_processing_in_endoplasmic_reticulum
VIT_08s0007g07480	127.511	1.716	1.78964	0.217102	7.90415	2.69762e-15	1.21316e-13	Aldose 1-epimerase	vv10010Glycolysis
VIT_14s0108g00450	21.9256	3.70599	5.43245	0.469795	7.88853	3.05755e-15	1.37176e-13	No hit	0
VIT_18s0076g00360	195.402	1.51256	1.56175	0.191839	7.88455	3.15671e-15	1.41289e-13	EMB1075 (embryo defective 1075) carboxy-lyase	0
VIT_02s0012g00550	125.401	-1.80199	-1.88797	0.228594	-7.88295	3.19741e-15	1.42772e-13	Inositol polyphosphate 5-phosphatase II	vv10562Inositol_phosphate_metabolism vv34070Phosphatidylinositol_signaling_system
VIT_00s0181g00010	309.674	-1.36419	-1.4	0.173202	-7.87628	3.3727e-15	1.50244e-13	Sugar transporter 1	vv50121Porters_cat_1_to_6
VIT_14s0030g01240	181.3	1.49153	1.53921	0.189616	7.86606	3.65974e-15	1.62648e-13	Transport inhibitor response 1 protein	vv30003Auxin_signaling
VIT_08s0007g08310	2731.98	2.50713	2.76504	0.318787	7.86459	3.70299e-15	1.64183e-13	Alkaline alpha galactosidase	vv10052Galactose_metabolism vv10561Glycerolipid_metabolism
VIT_10s0003g04270	105.951	1.64474	1.70958	0.209372	7.85557	3.9795e-15	1.7603e-13	BCL2 binding anthogene	0
VIT_19s0090g01340	37.6889	3.43905	4.43461	0.43787	7.85404	4.02833e-15	1.77359e-13	No hit	0
VIT_16s0098g00330	367.643	-1.58007	-1.63717	0.201174	-7.85424	4.02199e-15	1.77359e-13	ORG1 (OBP3-responsive gene 1)	vv30011Jasmonate_signaling
VIT_18s0001g13340	656.572	-1.32976	-1.36306	0.169386	-7.85046	4.14502e-15	1.82072e-13	Purple acid phosphatase 32- ATPAP32/PAP32	vv10740Riboflavin_metabolism
VIT_02s0025g01470	253.378	1.54247	1.59585	0.196728	7.84062	4.48331e-15	1.96475e-13	Unknown protein	0
VIT_12s0028g02430	68.5981	2.14148	2.29687	0.273254	7.83695	4.61609e-15	2.01826e-13	Desacetoxyvindoline 4-hydroxylase	vv10902Monoterpenoid_biosynthesis
VIT_04s0008g01550	340.938	3.86231	5.58233	0.493458	7.82703	4.99536e-15	2.17904e-13	Small molecular heat shock protein 17.5	0
VIT_02s0025g01920	33.7387	-3.09121	-3.70785	0.395535	-7.81527	5.48441e-15	2.38685e-13	Cellulose synthase CSLG3	vv40006Cell_wall
VIT_01s0011g03180	79.9326	-2.01939	-2.14705	0.258566	-7.80997	5.72022e-15	2.48376e-13	Lysine and histidine specific transporter	vv50123Porters_cat_18_to_29
VIT_13s0067g02930	44.1547	-2.84574	-3.27804	0.36462	-7.80468	5.96511e-15	2.58415e-13	Expansin [Vitis labrusca x Vitis vinifera] EXPA8	vv30003Auxin_signaling
VIT_17s0000g01700	151.57	-1.72163	-1.79803	0.220955	-7.79176	6.60844e-15	2.8563e-13	Leucine-rich repeat transmembrane protein kinase	0
VIT_13s0047g00110	583.284	2.61597	2.92397	0.336158	7.78197	7.14028e-15	3.07912e-13	Ripening regulated protein DDTFR8	0
VIT_17s0000g07500	300.355	1.1855	1.20928	0.152359	7.78096	7.19759e-15	3.09677e-13	PTAC2 (plastid transcriptionally active2); binding	0
VIT_01s0146g00060	66.0051	-2.6148	-2.9311	0.336227	-7.77688	7.43372e-15	3.1911e-13	Glucose-6-phosphate 1-dehydrogenase 2, chloroplast precursor	vv10030Pentose_phosphate vv10480Glutathione_metabolism
VIT_04s0008g02860	125.157	-1.84171	-1.93698	0.236833	-7.77643	7.46013e-15	3.19517e-13	Cation transport protein chaC	vv50109Incompletely_characterized_transport_systems
VIT_05s0136g00260	122.092	-3.46337	-4.44003	0.44544	-7.77518	7.53379e-15	3.21942e-13	Chalcone synthase	vv10941Flavonoid_biosynthesis
VIT_18s0001g06070	387.233	-1.11677	-1.13664	0.143882	-7.7617	8.37961e-15	3.57278e-13	Unknown protein	0
VIT_01s0011g02000	114.971	-1.8188	-1.91061	0.234395	-7.75955	8.52285e-15	3.62567e-13	Serine carboxypeptidase S10	0
VIT_01s0011g00730	104.171	-1.83403	-1.92895	0.23643	-7.75718	8.68388e-15	3.68587e-13	Alpha-1,4-glucan phosphorylase type H	vv10500Starch_and_sucrose_metabolism
VIT_12s0059g00050	79.0736	1.96452	2.08289	0.25329	7.75599	8.76576e-15	3.71228e-13	Ankyrin repeat	vv50108Accessory_factors_involved_in_transport
VIT_12s0059g00080	70.7413	2.04843	2.18551	0.264186	7.75374	8.92224e-15	3.7701e-13	Ankyrin repeat	vv50108Accessory_factors_involved_in_transport
VIT_18s0089g01270	94.9112	3.94732	6.36107	0.509135	7.75299	8.97532e-15	3.78406e-13	Heat shock protein precursor 22.0 kDa class IV	vv24141Protein_processing_in_endoplasmic_reticulum
VIT_07s0005g02470	298.045	1.22447	1.25102	0.157952	7.75221	9.0309e-15	3.79901e-13	Cellulose synthase CESA3	vv30011Jasmonate_signaling vv40006Cell_wall
VIT_06s0009g01940	109.736	1.80032	1.89032	0.232545	7.74183	9.7999e-15	4.11334e-13	GCN5 N-acetyltransferase (GNAT)	vv60082GNAT
VIT_18s0001g14980	326.856	1.18179	1.20569	0.153025	7.72281	1.13789e-14	4.76553e-13	3-methyl-2-oxobutanoate dehydrogenase	vv10280Valine_leucine_and_isoleucine_degradation
VIT_08s0040g00830	79.8396	2.00356	2.13273	0.259727	7.7141	1.21843e-14	5.09154e-13	Proton-dependent oligopeptide transport (POT) family protein	vv50122Porters_cat_7_to_17
VIT_18s0001g08260	128.022	1.57678	1.63616	0.20459	7.70701	1.28804e-14	5.37052e-13	Xylulose kinase	vv10040Pentose_glucuronate_interconversion
VIT_16s0098g00860	60.1053	-2.52403	-2.80875	0.327918	-7.69715	1.39138e-14	5.78863e-13	Flavanone 3-hydroxylase	vv10941Flavonoid_biosynthesis
VIT_18s0089g00410	256.912	-1.51528	-1.56761	0.196937	-7.69421	1.42376e-14	5.91031e-13	Sucrose-phosphate synthase 1	vv10500Starch_and_sucrose_metabolism
VIT_05s0077g02080	104.586	1.71548	1.79387	0.22333	7.68137	1.57392e-14	6.51933e-13	Branched chain alpha-keto acid dehydrogenase E2 subunit (din3)	vv10280Valine_leucine_and_isoleucine_degradation
VIT_18s0001g04800	19.5618	3.81517	6.84765	0.496789	7.67966	1.59509e-14	6.59256e-13	Hyperosmotically inducible periplasmic protein	vv50131Primary_active_transporter_cat_A2_to_A4
VIT_14s0036g00520	444.542	-1.35903	-1.39641	0.177108	-7.67347	1.67399e-14	6.90357e-13	L-allo-threonine aldolase	vv10260Glycine_serine_and_threonine_metabolism
VIT_00s0269g00100	57.1598	2.16046	2.32992	0.282433	7.64945	2.01844e-14	8.30593e-13	Ankyrin	vv50108Accessory_factors_involved_in_transport
VIT_08s0040g00670	793.259	-1.0289	-1.04483	0.134545	-7.64724	2.05337e-14	8.43132e-13	4-alpha-glucanotransferase	vv10500Starch_and_sucrose_metabolism
VIT_08s0007g05800	120.405	1.53656	1.5921	0.200949	7.64651	2.06503e-14	8.46081e-13	Patatin	0
VIT_18s0001g10330	626.869	-1.3798	-1.41949	0.180951	-7.62525	2.43559e-14	9.95744e-13	Subtilisin protease	vv50101Channels_and_pores
VIT_07s0151g00800	95.9215	1.77046	1.85869	0.23235	7.61978	2.54107e-14	1.03663e-12	Unknown	0
VIT_11s0016g00650	571.806	1.14562	1.16796	0.150417	7.61633	2.6099e-14	1.06241e-12	Chaperonin 21, Chloroplast	0
VIT_12s0055g01130	340.118	1.1574	1.18058	0.152059	7.61154	2.70845e-14	1.10015e-12	BTH-induced protein phosphatase 1	0
VIT_11s0016g00480	99.3178	1.71428	1.79419	0.225328	7.60792	2.78535e-14	1.12896e-12	Pectinesterase PME2	vv40006Cell_wall
VIT_13s0074g00720	951.163	1.0645	1.08241	0.139938	7.60691	2.80717e-14	1.13537e-12	Neutral/alkaline invertase	vv10052Galactose_metabolism vv10500Starch_and_sucrose_metabolism
VIT_05s0077g00510	249.819	1.42588	1.47018	0.187487	7.6052	2.84473e-14	1.1481e-12	Beta-fructofuranosidase	vv10052Galactose_metabolism vv10500Starch_and_sucrose_metabolism
VIT_04s0044g00110	946.948	-1.25874	-1.28875	0.165537	-7.604	2.8712e-14	1.15632e-12	High-mobility group B 2	vv60035HMG
VIT_10s0003g05450	76.0876	-1.9451	-2.06502	0.255916	-7.60053	2.9491e-14	1.18516e-12	Reticuline oxidase precursor	vv10950Alkaloid_biosynthesis_I
VIT_13s0064g01020	53.5825	2.19296	2.37448	0.288605	7.59848	2.99622e-14	1.20154e-12	Unknown protein	0
VIT_01s0010g00240	24.7348	3.39557	4.53828	0.447402	7.58952	3.21081e-14	1.28487e-12	CTP-synthetase	vv10240Pyrimidine_metabolism
VIT_11s0016g01320	33.6044	-2.80772	-3.25834	0.370313	-7.58202	3.40208e-14	1.35853e-12	Myb domain protein 13	vv60044MYB
VIT_18s0041g00630	329.252	-1.16722	-1.19115	0.154004	-7.57915	3.47839e-14	1.38607e-12	Proton-dependent oligopeptide transport (POT) family protein	vv50122Porters_cat_7_to_17
VIT_09s0002g01550	242.408	1.44783	1.49486	0.191037	7.57881	3.48735e-14	1.38672e-12	Lecithine cholesterol acyltransferase	vv10564Glycerophospholipid_metabolism
VIT_19s0027g01890	41.8819	-2.61435	-2.95521	0.345349	-7.57017	3.72741e-14	1.47906e-12	Amino acid permease	vv50123Porters_cat_18_to_29
VIT_07s0031g02700	58.0125	-2.16817	-2.34321	0.286893	-7.55743	4.111e-14	1.62785e-12	Amidase	vv10220Urea_cycle_and_metabolism_of_amino_groups vv10360Phenylalanine_metabolism vv11002Auxin_biosynthesis vv50133Primary_active_transporter_cat_A9_to_A18
VIT_16s0039g02290	389.12	-1.10488	-1.12526	0.146322	-7.55099	4.31958e-14	1.70687e-12	Unknown	0
VIT_02s0012g01040	55.2938	-2.248	-2.44672	0.297878	-7.54671	4.46401e-14	1.76026e-12	NAC domain-containing protein 71	vv60046NAC
VIT_15s0021g02610	2449.46	-1.0248	-1.04106	0.136107	-7.52935	5.09924e-14	2.00655e-12	CCR4-NOT transcription complex, subunit 1	vv23018RNA_degradation
VIT_08s0058g01010	39.1116	-2.48984	-2.78012	0.330724	-7.52846	5.13429e-14	2.01614e-12	Unknown	0
VIT_11s0016g02790	399.432	1.05675	1.07467	0.140577	7.51724	5.59429e-14	2.18779e-12	Zinc finger (CCCH-type) family protein	vv60018C3H
VIT_09s0002g05940	1253.91	-1.31593	-1.35122	0.175087	-7.51584	5.65469e-14	2.20673e-12	Ras GTP-binding protein (RAN3)	vv23008Ribosome_biogenesis_in_Eukaryotes vv23013RNA_transport vv50112Nuclear_pore_complex
VIT_18s0001g02300	389.62	1.11183	1.13282	0.148045	7.51012	5.90742e-14	2.29587e-12	NAC domain containing protein 2	vv60046NAC
VIT_08s0040g02180	341.991	-1.15251	-1.17596	0.153468	-7.50981	5.92147e-14	2.29661e-12	Mlo3	0
VIT_02s0025g02960	89.0758	-1.78827	-1.88253	0.2388	-7.48859	6.96194e-14	2.69461e-12	Naringenin,2-oxoglutarate 3-dioxygenase	vv10941Flavonoid_biosynthesis
VIT_00s0323g00030	404.078	1.04065	1.0579	0.139058	7.48352	7.23601e-14	2.79496e-12	HSP associated protein	0
VIT_02s0025g00480	476.276	1.01713	1.03323	0.136005	7.47859	7.51238e-14	2.89579e-12	Serine/threonine-protein phosphatase PP1	vv10500Starch_and_sucrose_metabolism
VIT_17s0000g09230	144.445	1.44039	1.4877	0.192643	7.47701	7.60347e-14	2.92493e-12	Leucine-rich repeat family protein	0
VIT_17s0000g03830	95.3291	1.70371	1.78457	0.228078	7.46986	8.02817e-14	3.08203e-12	Protease inhibitor/seed storage/lipid transfer protein (LTP)	0
VIT_06s0004g04700	52.2348	2.26495	2.47499	0.303385	7.46558	8.29329e-14	3.17736e-12	Outer envelope protein 16	vv50101Channels_and_pores
VIT_13s0019g04090	152.585	1.45895	1.50857	0.195483	7.46329	8.43869e-14	3.22652e-12	Ubiquitin-conjugating enzyme E2 C	vv24120Ubiquitin_mediated_proteolysis
VIT_06s0004g02950	181.907	1.35833	1.39813	0.182132	7.45796	8.78727e-14	3.35301e-12	Helicase conserved C-terminal domain containing protein	0
VIT_15s0046g00280	100.507	-1.65325	-1.7272	0.221926	-7.44957	9.36427e-14	3.56597e-12	Unknown	0
VIT_07s0005g04340	584.974	-1.14346	-1.16674	0.153542	-7.44721	9.53361e-14	3.62315e-12	Unknown protein	0
VIT_10s0003g03530	97.2804	-1.86185	-1.97095	0.250153	-7.44287	9.85188e-14	3.73659e-12	Lupeol synthase	vv10100Biosynthesis_of_steroids
VIT_14s0066g00450	364.77	-1.21637	-1.2447	0.163755	-7.42801	1.10247e-13	4.17302e-12	Sucrase	vv10500Starch_and_sucrose_metabolism
VIT_02s0025g02140	2048.51	1.35105	1.39035	0.181946	7.42552	1.12339e-13	4.24371e-12	Heat shock protein 70	vv23040Spliceosome vv24141Protein_processing_in_endoplasmic_reticulum vv50101Channels_and_pores
VIT_09s0002g03450	387.525	1.16741	1.19251	0.157535	7.41049	1.25836e-13	4.74409e-12	Taurine dioxygenase	vv10272Cysteine_metabolism
VIT_05s0051g00340	430.341	1.20701	1.23485	0.162988	7.40551	1.30651e-13	4.91583e-12	Chaperonin GroEL	vv23018RNA_degradation
VIT_02s0025g04270	218.646	-3.38322	-4.41571	0.457122	-7.40113	1.35034e-13	5.07061e-12	Thaumatin	0
VIT_17s0000g04790	106.106	-1.60348	-1.67183	0.216779	-7.39684	1.39465e-13	5.2266e-12	BIM1 (BES1-interacting Myc-like protein 1)	vv30005Brassinosteroids_signaling vv60011BHLH
VIT_06s0004g00440	234.697	-1.41828	-1.46475	0.192253	-7.37717	1.61684e-13	6.04731e-12	No hit	0
VIT_11s0118g00590	398.336	1.10338	1.1248	0.149872	7.36215	1.80977e-13	6.75554e-12	Unknown protein	0
VIT_07s0104g00660	148.162	-1.43085	-1.47909	0.195004	-7.33754	2.17562e-13	8.08918e-12	2OG-Fe(II) oxygenase	0
VIT_08s0007g04550	201.669	-1.28451	-1.31915	0.175376	-7.32434	2.40083e-13	8.909e-12	NCS1 nucleoside transporter family protein	vv50124Porters_cat_30_to_64
VIT_08s0007g01630	430.682	-1.08735	-1.10799	0.148476	-7.32335	2.41847e-13	8.95687e-12	Tubulin beta-2 chain	vv44145Phagosome vv44810Regulation_of_actin_cytoskeleton
VIT_02s0025g03540	41.2009	-2.72293	-3.15927	0.372018	-7.31935	2.49168e-13	9.20995e-12	Tubulin beta-6 chain	vv44145Phagosome vv44810Regulation_of_actin_cytoskeleton
VIT_11s0037g00950	58.9855	-2.1612	-2.3478	0.295308	-7.31845	2.50851e-13	9.25403e-12	S-adenosylmethionine decarboxylase proenzyme	vv10220Urea_cycle_and_metabolism_of_amino_groups vv10271Methionine_metabolism
VIT_02s0025g04580	337.395	-1.07651	-1.09658	0.147161	-7.31516	2.57067e-13	9.44645e-12	Hydroxymethylglutaryl-CoA synthase	vv10072Synthesis_and_degradation_of_ketone_bodies vv10280Valine_leucine_and_isoleucine_degradation vv10650Butanoate_metabolism
VIT_18s0001g08270	457.198	-1.18663	-1.21373	0.162214	-7.3152	2.57002e-13	9.44645e-12	Amino acid permease 6	vv50123Porters_cat_18_to_29
VIT_08s0058g01110	35.014	-2.50948	-2.83238	0.343274	-7.31043	2.66283e-13	9.76611e-12	Ovate family protein 4 OFP4	vv60086OFP
VIT_10s0116g00940	139.131	1.40569	1.45191	0.192354	7.30784	2.71474e-13	9.93722e-12	Early-responsive to dehydration protein / ERD protein	0
VIT_18s0001g08250	350.757	-1.13537	-1.15913	0.15558	-7.29768	2.92764e-13	1.06958e-11	Tubulin alpha-3 chain	vv44145Phagosome vv44810Regulation_of_actin_cytoskeleton
VIT_14s0006g03260	432.586	1.08819	1.10923	0.149556	7.27615	3.43478e-13	1.25002e-11	Rhomboid	0
VIT_18s0001g10510	347.427	1.20582	1.23476	0.165751	7.27488	3.46736e-13	1.25945e-11	Thioredoxin family	0
VIT_00s2037g00010	82.7934	1.69128	1.77569	0.232939	7.2606	3.85377e-13	1.39712e-11	Unknown	0
VIT_02s0488g00020	215.829	1.42201	1.47079	0.195927	7.25786	3.93261e-13	1.42025e-11	Palmitoyl-protein thioesterase 1 precursor	vv10062Fatty_acid_elongation_in_mitochondria
VIT_14s0060g01010	127.006	1.4685	1.52232	0.202434	7.25424	4.03918e-13	1.45595e-11	Basic helix-loop-helix (bHLH) family	vv60011BHLH
VIT_01s0026g02100	268.948	-1.44751	-1.49879	0.199586	-7.25257	4.08938e-13	1.47124e-11	Unknown protein	0
VIT_13s0019g03650	29.0803	3.01811	3.73642	0.41646	7.24706	4.25918e-13	1.52942e-11	RARE-cold-inducible 2A	vv50109Incompletely_characterized_transport_systems
VIT_01s0182g00130	101.469	-1.78643	-1.88774	0.24654	-7.24601	4.2924e-13	1.53842e-11	PHO1-like protein	vv50125Porters_cat_66_to_94
VIT_05s0077g00550	155.905	1.38617	1.43141	0.191962	7.22108	5.15773e-13	1.84157e-11	SFR2 (sensitive TO FREEZING 2)	0
VIT_12s0034g01760	132.713	-1.47067	-1.52521	0.203731	-7.21869	5.24917e-13	1.87068e-11	Unknown protein	0
VIT_12s0059g01810	348.456	1.02132	1.03894	0.141604	7.2125	5.49323e-13	1.95398e-11	Photosystem II psbZ	vv10195Photosynthesis vv50135Primary_active_transporter_cat_D3_to_E2
VIT_01s0011g04170	236.677	-1.45013	-1.50233	0.201072	-7.21196	5.51518e-13	1.9581e-11	Phosphatidic acid phosphatase alpha	vv10561Glycerolipid_metabolism vv10564Glycerophospholipid_metabolism vv10565Ether_lipid_metabolism vv10600Sphingolipid_metabolism
VIT_06s0009g01930	59.5193	1.96736	2.10855	0.272827	7.21099	5.55459e-13	1.96839e-11	5'-AMP-activated protein kinase beta-2 subunit	vv10061Fatty_acid_biosynthesis vv10620Pyruvate_metabolism
VIT_11s0118g00220	227.116	1.32757	1.3672	0.184262	7.20476	5.81448e-13	2.05663e-11	Chloride channel protein CLC	vv50124Porters_cat_30_to_64
VIT_04s0008g05420	176.926	-1.29377	-1.33045	0.179611	-7.20321	5.88124e-13	2.07635e-11	SPX2 (SYG1/Pho81/XPR1) domain-containing protein SPX2	vv50125Porters_cat_66_to_94
VIT_13s0019g04390	61.9481	-1.92219	-2.05333	0.267173	-7.19455	6.26688e-13	2.20426e-11	GATA transcription factor 10	vv10904Diterpenoid_biosynthesis vv60016C2C2-GATA
VIT_15s0046g02560	202.827	-1.57062	-1.63819	0.218357	-7.19291	6.34239e-13	2.22668e-11	GLABRA 3	vv44110Cell_cycle vv60011BHLH
VIT_03s0017g01710	33.9372	2.58753	2.96886	0.36004	7.18676	6.63456e-13	2.32493e-11	No hit	0
VIT_00s2188g00010	88.9859	1.65636	1.73721	0.230732	7.17874	7.03555e-13	2.46088e-11	Tonoplast dicarboxylate transporter	vv50124Porters_cat_30_to_64
VIT_14s0066g02340	150.152	1.47766	1.53409	0.206051	7.17134	7.42697e-13	2.59299e-11	Zinc finger (C3HC4-type ring finger)	vv60078Other_zf-C3HC4
VIT_16s0050g02680	30.9897	2.83922	3.41731	0.396399	7.16252	7.92081e-13	2.75522e-11	Protein phosphatase 2C	0
VIT_15s0048g01710	86.6108	-1.90372	-2.03179	0.265922	-7.15896	8.12931e-13	2.82254e-11	Alcohol dehydrogenase	vv10010Glycolysis vv10071Fatty_acid_metabolism vv10350Tyrosine_metabolism
VIT_12s0059g00140	112.98	1.47317	1.52954	0.206373	7.1384	9.44215e-13	3.26067e-11	Ankyrin repeat protein	0
VIT_15s0021g00320	100.058	-1.57064	-1.63966	0.220024	-7.13848	9.4366e-13	3.26067e-11	No hit	0
VIT_13s0084g00060	63.7698	1.86936	1.99198	0.262773	7.11396	1.12762e-12	3.8866e-11	R protein MLA10	vv34627R_proteins_from_Plant-pathogen_interaction
VIT_12s0035g02020	53.8001	-2.05978	-2.22995	0.289591	-7.11271	1.13784e-12	3.91467e-11	NAC domain-containing protein 34/35	vv60046NAC
VIT_18s0122g00780	193.31	-1.332	-1.37326	0.187406	-7.10756	1.18109e-12	4.04873e-11	Inorganic phosphate transporter	vv50121Porters_cat_1_to_6
VIT_05s0029g01410	18.4674	3.43008	5.17939	0.48278	7.10485	1.20456e-12	4.12169e-11	No hit	0
VIT_16s0098g00850	297.389	-1.07378	-1.09507	0.151594	-7.08325	1.40808e-12	4.78343e-11	Caffeic acid O-methyltransferase	vv10940Phenylpropanoid_biosynthesis
VIT_19s0014g04630	252.757	-1.11989	-1.14424	0.15835	-7.07227	1.52425e-12	5.1595e-11	S-locus protein kinase	0
VIT_16s0050g01250	177.08	-1.52081	-1.58435	0.215351	-7.06201	1.64111e-12	5.54512e-11	Heavy-metal-associated domain-containing protein	0
VIT_16s0039g02280	119.673	-1.46295	-1.51925	0.20719	-7.06092	1.65405e-12	5.57886e-11	EIX receptor 2	0
VIT_16s0022g00660	342.748	-1.13063	-1.15586	0.160233	-7.0562	1.71116e-12	5.7612e-11	Trehalose-6-phosphate phosphatase	vv10500Starch_and_sucrose_metabolism
VIT_12s0034g01180	286.849	1.10321	1.12662	0.156477	7.0503	1.78537e-12	5.9897e-11	PAP/fibrillin family	0
VIT_01s0010g03870	52.181	-2.20555	-2.42696	0.313561	-7.03388	2.00869e-12	6.71506e-11	Unknown protein	0
VIT_02s0025g02020	159.722	-1.33774	-1.38052	0.190229	-7.03228	2.03185e-12	6.7805e-11	Abl interactor 3 (ABIL3)	0
VIT_00s1356g00020	47.1777	2.12167	2.31496	0.301736	7.03154	2.04273e-12	6.80479e-11	Phosphosulfolactate synthase protein	vv10010Glycolysis
VIT_08s0032g00910	74.0337	-1.76922	-1.87413	0.251889	-7.02381	2.15895e-12	7.17928e-11	Fasciclin domain-containing protein FLA17	vv40006Cell_wall
VIT_08s0040g00850	34.2986	2.54521	2.93164	0.362569	7.01993	2.21983e-12	7.36875e-11	Thylakoid lumenal 20 kDa protein	0
VIT_07s0031g03030	349.323	1.01782	1.03626	0.145019	7.01856	2.24169e-12	7.42824e-11	Calmodulin-binding protein	0
VIT_12s0059g02510	67.7944	1.78697	1.89611	0.254695	7.01613	2.28097e-12	7.54518e-11	Zinc finger (B-box type)	vv60073Orphans_zf-b_box
VIT_07s0104g01120	307.366	-1.20675	-1.23803	0.172045	-7.01414	2.31369e-12	7.64002e-11	Rac GTPase activating protein	vv50109Incompletely_characterized_transport_systems
VIT_07s0031g01660	182.002	1.39529	1.44489	0.199251	7.00266	2.5114e-12	8.24964e-11	CYP86A2	0
VIT_19s0014g02240	78.5404	-1.7385	-1.83864	0.248486	-6.99636	2.62699e-12	8.61433e-11	Ethylene responsive element binding factor 4	vv60003AP2_EREBP
VIT_09s0002g00640	272.492	3.01763	3.75186	0.431596	6.9918	2.71373e-12	8.88334e-11	Small heat stress protein class CIII	0
VIT_14s0068g00810	243.562	-1.11884	-1.1437	0.160089	-6.98884	2.77167e-12	9.05733e-11	Helicase	0
VIT_00s0360g00010	90.4369	1.54053	1.60854	0.220527	6.98567	2.83506e-12	9.24848e-11	Unknown protein	0
VIT_00s0187g00130	56.8337	2.01867	2.18571	0.289075	6.98319	2.88542e-12	9.39284e-11	Tonoplast dicarboxylate transporter	vv50124Porters_cat_30_to_64
VIT_19s0085g01000	196.524	1.26933	1.30629	0.18181	6.98164	2.91748e-12	9.46828e-11	RGLG2 (ring Domain LIGASE2)	vv50004Auxin_transport
VIT_00s0259g00140	213.19	-1.34417	-1.38848	0.192833	-6.97061	3.15564e-12	1.02236e-10	Oligopeptide transporter OPT3	vv50125Porters_cat_66_to_94
VIT_14s0006g02760	344.7	1.02992	1.04933	0.147833	6.96681	3.24204e-12	1.04855e-10	Unknown protein	0
VIT_05s0020g03380	347.827	-1.01257	-1.031	0.14536	-6.96594	3.26223e-12	1.05328e-10	WNK1 (with no lysine (K) 1)	vv34710Circadian_rhythm
VIT_13s0067g01450	32.4064	-2.6067	-3.03498	0.374668	-6.95737	3.4669e-12	1.11555e-10	Lateral organ boundaries domain 21	vv60007AS2
VIT_00s0216g00060	23.3663	2.95533	3.71024	0.424866	6.95593	3.50254e-12	1.1251e-10	Nuclear transport factor 2 (NTF2)	vv50133Primary_active_transporter_cat_A9_to_A18
VIT_04s0008g01660	248.673	1.13188	1.15798	0.162764	6.95412	3.54775e-12	1.13769e-10	Carrier protein, Mitochondrial	vv50123Porters_cat_18_to_29
VIT_18s0001g00610	169.199	1.32288	1.36521	0.190313	6.95106	3.62551e-12	1.16031e-10	Rho GTPase activator	0
VIT_01s0127g00070	86.2471	-1.87642	-2.00757	0.269955	-6.95086	3.63057e-12	1.16031e-10	Nitrate transporter2.5	vv50121Porters_cat_1_to_6
VIT_17s0000g02230	738.062	-1.17063	-1.19956	0.168434	-6.95008	3.65076e-12	1.16479e-10	Jasmonate ZIM domain-containing protein 3	vv30011Jasmonate_signaling vv34626Plant-pathogen_interaction vv60069ZIM
VIT_05s0077g00840	24.9095	3.12895	4.13787	0.450234	6.94961	3.66299e-12	1.16672e-10	Galactinol-raffinose galactosyltransferase	vv10052Galactose_metabolism
VIT_17s0000g07200	189.354	-1.24172	-1.27656	0.178837	-6.9433	3.83048e-12	1.21801e-10	Flavonoid-3'-hydroxylase	vv10941Flavonoid_biosynthesis
VIT_08s0058g00210	15.4414	3.50875	6.49454	0.506066	6.93339	4.10885e-12	1.30434e-10	Chaperone	0
VIT_06s0061g00240	114.45	1.60346	1.6825	0.231433	6.9284	4.25619e-12	1.34884e-10	ABC transporter G member 7	vv52010ABC_transporters
VIT_12s0142g00780	77.8077	-1.67111	-1.76111	0.241255	-6.92673	4.30691e-12	1.36263e-10	Leucine-rich repeat transmembrane protein kinase	0
VIT_08s0056g00290	219.323	-1.52073	-1.58703	0.219653	-6.92333	4.41161e-12	1.39342e-10	Calcium-binding protein CML	vv34626Plant-pathogen_interaction
VIT_01s0011g04340	143.909	1.29348	1.33348	0.186899	6.92075	4.49256e-12	1.41426e-10	2OG-Fe(II) oxygenase	0
VIT_01s0011g04160	121.864	-1.612	-1.69218	0.233031	-6.91752	4.59627e-12	1.4445e-10	Phosphatidic acid phosphatase alpha	vv10561Glycerolipid_metabolism vv10564Glycerophospholipid_metabolism vv10565Ether_lipid_metabolism vv10600Sphingolipid_metabolism
VIT_13s0067g01240	14.8739	3.49496	6.44316	0.50529	6.91674	4.62146e-12	1.45e-10	Em protein GEA6 (EM6)	0
VIT_00s0270g00130	25.6004	-2.79589	-3.38645	0.404338	-6.91474	4.68714e-12	1.46817e-10	RKF2 (receptor-like serine/threonine kinase 2)	0
VIT_11s0037g00890	99.2152	-2.03707	-2.21123	0.294765	-6.91084	4.81805e-12	1.50668e-10	Glutamine amidotransferase class-I domain-containing protein	vv10750Vitamin_B6_metabolism
VIT_01s0137g00460	272.175	-1.05225	-1.0734	0.15247	-6.90138	5.14993e-12	1.6078e-10	RGLG2 (ring Domain LIGASE2)	vv50004Auxin_transport
VIT_04s0008g01560	21.5015	3.10061	4.11219	0.449311	6.9008	5.17087e-12	1.61167e-10	Small molecular heat shock protein 17.5	0
VIT_00s0524g00030	228.151	1.26452	1.30192	0.183384	6.89551	5.36717e-12	1.6701e-10	Armadillo/beta-catenin repeat protein / U-box domain-containing protein	0
VIT_18s0041g00200	59.3477	1.88763	2.02483	0.273962	6.89011	5.57476e-12	1.73184e-10	R protein L6	vv34627R_proteins_from_Plant-pathogen_interaction
VIT_09s0002g05180	657.777	1.00619	1.02469	0.146134	6.88535	5.76473e-12	1.78792e-10	No hit	0
VIT_14s0006g01580	13.3609	3.57091	9.48351	0.519041	6.87983	5.99257e-12	1.85553e-10	Unknown protein	0
VIT_07s0185g00040	40.223	2.24001	2.48942	0.326598	6.85862	6.95297e-12	2.13194e-10	Unknown protein	0
VIT_17s0000g05550	378.55	-1.32688	-1.37094	0.193595	-6.85391	7.18604e-12	2.19628e-10	Proton-dependent oligopeptide transport (POT) family protein	vv50122Porters_cat_7_to_17
VIT_02s0154g00490	42.2802	2.51694	2.90196	0.36841	6.83188	8.38086e-12	2.54908e-10	Heat shock 22 kDa protein mitochondrial	0
VIT_14s0060g02430	78.1243	1.61648	1.70005	0.23668	6.82982	8.50236e-12	2.58187e-10	Photosystem II oxygen evolving complex protein PsbP	vv10195Photosynthesis vv50135Primary_active_transporter_cat_D3_to_E2
VIT_08s0040g03230	716.196	1.00307	1.02174	0.146896	6.82844	8.58416e-12	2.60253e-10	Unknown protein	0
VIT_00s0317g00030	128.933	-1.80052	-1.91895	0.263726	-6.82725	8.65596e-12	2.62009e-10	Unknown protein	0
VIT_16s0050g01660	98.9468	-1.50831	-1.5751	0.22104	-6.82368	8.87352e-12	2.68165e-10	UDP-glucoronosyl/UDP-glucosyl transferase UGT88A1	0
VIT_06s0004g05090	171.785	-1.32171	-1.36566	0.193819	-6.81932	9.14713e-12	2.75992e-10	Zinc finger (C3HC4-type ring finger)	vv60078Other_zf-C3HC4
VIT_11s0037g00840	2219.34	1.19895	1.23143	0.175826	6.81893	9.17228e-12	2.7631e-10	Tetratricopeptide repeat (TPR)-containing	0
VIT_08s0058g00670	135.499	-1.40272	-1.45585	0.205761	-6.81723	9.28125e-12	2.79147e-10	Unknown protein	0
VIT_17s0000g05480	241.295	-1.30248	-1.34467	0.191144	-6.81415	9.4821e-12	2.84734e-10	EMB2454 (embryo defective 2454)	0
VIT_07s0191g00010	66.1479	-2.31841	-2.60335	0.340318	-6.81248	9.59335e-12	2.87618e-10	ABC transporter G member 7	vv52010ABC_transporters
VIT_02s0025g04170	243.134	1.3805	1.43114	0.202982	6.8011	1.03825e-11	3.10784e-10	Heat shock transcription factor B2B	vv60037HSF
VIT_07s0104g00120	973.172	1.07603	1.0994	0.158377	6.7941	1.08991e-11	3.2573e-10	Unknown protein	0
VIT_05s0020g01490	348.026	-1.18417	-1.21566	0.17445	-6.78804	1.13669e-11	3.39176e-10	Rapid ALkalinization Factor RALFL33	0
VIT_01s0010g03320	267.554	1.07839	1.10208	0.159028	6.78117	1.19204e-11	3.54015e-10	Kelch repeat-containing F-box protein	0
VIT_02s0025g02570	1113.49	-1.30913	-1.35244	0.19327	-6.77356	1.25655e-11	3.72586e-10	CYP78A8	vv10902Monoterpenoid_biosynthesis vv10940Phenylpropanoid_biosynthesis
VIT_14s0030g00640	204.005	1.2051	1.23871	0.177932	6.77282	1.26294e-11	3.73892e-10	DnaJ homolog, subfamily B, member 12	vv50132Primary_active_transporter_cat_A5_to_A8
VIT_14s0030g01900	316.027	-1.01108	-1.03052	0.149291	-6.77257	1.26516e-11	3.73966e-10	Ribose-5-phosphate isomerase	vv10030Pentose_phosphate vv10710Carbon_fixation
VIT_05s0029g00480	91.4471	1.61682	1.70238	0.238759	6.77175	1.27237e-11	3.75508e-10	Eceriferum 2 (CER2)	0
VIT_06s0004g00880	89.6767	-1.50134	-1.56855	0.221735	-6.77088	1.27998e-11	3.77165e-10	Protease inhibitor/seed storage/lipid transfer protein (LTP)	0
VIT_04s0008g01210	90.134	-1.55663	-1.63207	0.230193	-6.76228	1.35839e-11	3.99646e-10	Delta-8 sphingolipid desaturase	0
VIT_08s0007g08220	74.864	1.62189	1.7089	0.240408	6.74641	1.5155e-11	4.45174e-10	No hit	0
VIT_18s0001g02790	21.0057	-2.86976	-3.60398	0.425654	-6.74201	1.56214e-11	4.58163e-10	Unknown protein	0
VIT_18s0166g00020	38.3968	2.16852	2.40346	0.321776	6.73921	1.59245e-11	4.6633e-10	RWP-RK domain-containing protein	vv60052RWP-RK
VIT_01s0127g00540	76.8077	1.76443	1.88012	0.262026	6.7338	1.65288e-11	4.83276e-10	Protein disulfide isomerase	0
VIT_08s0007g01040	278.991	1.3961	1.45014	0.20735	6.73306	1.66128e-11	4.84232e-10	Aldo-keto reductase	vv10040Pentose_glucuronate_interconversion vv10051Fructose_and_mannose_metabolism vv10052Galactose_metabolism vv10561Glycerolipid_metabolism vv10620Pyruvate_metabolism
VIT_06s0004g03130	205.353	-1.3218	-1.36701	0.196314	-6.73309	1.66099e-11	4.84232e-10	Auxin response factor 4	vv30003Auxin_signaling vv60004ARF
VIT_07s0151g00410	50.6094	-2.04524	-2.23539	0.30398	-6.72821	1.71757e-11	4.99869e-10	Sulfate transporter 3.1 (AST12) (AtST1)	vv50124Porters_cat_30_to_64
VIT_09s0018g01870	144.385	-1.3725	-1.42353	0.204107	-6.7244	1.76313e-11	5.10768e-10	D-3-phosphoglycerate dehydrogenase, chloroplast precursor (3-PGDH)	vv10260Glycine_serine_and_threonine_metabolism
VIT_14s0060g01980	25.5571	2.67548	3.20997	0.397995	6.72239	1.78768e-11	5.17086e-10	Unknown protein	0
VIT_18s0041g00250	66.2661	1.77373	1.892	0.263871	6.72197	1.79284e-11	5.17785e-10	R protein L6	vv34627R_proteins_from_Plant-pathogen_interaction
VIT_16s0039g02300	104.653	-1.4013	-1.45603	0.208504	-6.72071	1.80836e-11	5.2147e-10	EIX receptor 2	0
VIT_04s0069g00540	106.979	-1.43663	-1.49596	0.213811	-6.71915	1.82792e-11	5.26307e-10	Glutamate receptor protein	vv50101Channels_and_pores
VIT_03s0063g02610	53.6341	-1.84291	-1.97693	0.274735	-6.70798	1.97341e-11	5.67333e-10	GRP7 (cold, circadian rhythm, and RNA binding 2)	vv50133Primary_active_transporter_cat_A9_to_A18
VIT_13s0019g04380	163.153	-1.20162	-1.23556	0.179217	-6.70482	2.01651e-11	5.78841e-10	Auxin response factor 10	vv30003Auxin_signaling vv60004ARF
VIT_02s0025g00980	378.407	-1.10549	-1.13163	0.164906	-6.70375	2.03141e-11	5.82234e-10	ABC transporter C member 15	vv52010ABC_transporters
VIT_00s0259g00110	89.2891	-1.49735	-1.56556	0.223575	-6.6973	2.12303e-11	6.06653e-10	ATFP3 (Arabidopsis thaliana farnesylated protein 3	0
VIT_12s0059g01590	171.218	1.37306	1.42485	0.205103	6.69446	2.1647e-11	6.17627e-10	Lipase GDSL	0
VIT_05s0102g00710	114.613	-1.43515	-1.49494	0.214863	-6.6794	2.39921e-11	6.82474e-10	fructokinase-1	vv10051Fructose_and_mannose_metabolism vv10500Starch_and_sucrose_metabolism
VIT_05s0077g00620	187.295	-1.14465	-1.17407	0.171394	-6.67847	2.4145e-11	6.8579e-10	O-acetyltransferase	0
VIT_08s0007g06060	683.532	-2.23967	-2.50263	0.336073	-6.66423	2.66059e-11	7.52295e-10	Beta 1-3 glucanase	0
VIT_18s0001g15450	57.2642	1.78511	1.90774	0.267962	6.66181	2.70474e-11	7.63633e-10	Alcohol dehydrogenase 3	vv10010Glycolysis vv10071Fatty_acid_metabolism vv10350Tyrosine_metabolism
VIT_04s0023g02420	79.894	1.60921	1.69621	0.241619	6.66009	2.73665e-11	7.7149e-10	Mitogen-activated protein kinase 4	0
VIT_13s0019g02780	1214.44	3.02707	3.91728	0.455804	6.64116	3.11227e-11	8.7477e-10	Heat shock protein 17.6 kDa class I	vv24141Protein_processing_in_endoplasmic_reticulum
VIT_00s1003g00010	185.693	-1.24872	-1.28777	0.188285	-6.63208	3.30981e-11	9.26167e-10	Senescence-associated protein	0
VIT_00s0218g00170	120.465	-1.34294	-1.39212	0.202492	-6.63208	3.30984e-11	9.26167e-10	UDP-rhamnose/rhamnosyltransferase	vv10942Anthocyanin_biosynthesis
VIT_18s0001g15640	650.875	1.16247	1.1939	0.17552	6.62302	3.51942e-11	9.83356e-10	Pathogenesis-related	0
VIT_06s0009g00310	102.379	-1.51389	-1.58641	0.228644	-6.62117	3.56365e-11	9.93035e-10	Unknown protein	0
VIT_14s0081g00500	1671.67	-2.40869	-2.75672	0.363788	-6.62113	3.56458e-11	9.93035e-10	Histone H1	0
VIT_18s0041g00210	34.3193	2.28948	2.58924	0.345829	6.62029	3.58499e-11	9.9725e-10	TIR-NBS-LRR disease resistance	0
VIT_19s0014g01710	278.717	1.03696	1.05901	0.156742	6.61572	3.6975e-11	1.02703e-09	Sodium/calcium exchanger family protein	vv50123Porters_cat_18_to_29
VIT_19s0014g04240	44.1818	2.19661	2.45585	0.332041	6.61549	3.70333e-11	1.02714e-09	S-locus protein kinase	0
VIT_19s0135g00180	250.24	1.25778	1.29824	0.190418	6.60533	3.96636e-11	1.09848e-09	CYP72A59	vv10902Monoterpenoid_biosynthesis
VIT_14s0108g00340	354.114	1.22641	1.26366	0.185791	6.601	4.08403e-11	1.12777e-09	Leucine Rich Repeat receptor-like kinase	0
VIT_00s0189g00050	658.711	2.37544	2.71095	0.360611	6.58727	4.47993e-11	1.23348e-09	No hit	0
VIT_15s0046g01430	169.408	1.25532	1.29584	0.190679	6.58338	4.59867e-11	1.26433e-09	Aldose 1-epimerase	vv10010Glycolysis
VIT_13s0320g00060	250.264	-1.24201	-1.28118	0.188785	-6.579	4.73629e-11	1.29839e-09	Carboxyl-terminal peptidase	0
VIT_19s0015g01300	109.751	-1.54857	-1.62732	0.235377	-6.57911	4.73286e-11	1.29839e-09	Amino acid permease 7	vv50123Porters_cat_18_to_29
VIT_09s0002g03760	29.7409	-2.58843	-3.08553	0.393486	-6.5782	4.76177e-11	1.30348e-09	Unknown	0
VIT_18s0001g12550	75.5236	1.60597	1.6948	0.244327	6.57305	4.92965e-11	1.3436e-09	Beta-ketoacyl-CoA synthase	vv10061Fatty_acid_biosynthesis
VIT_14s0083g00640	358.005	1.05662	1.08026	0.160746	6.57323	4.92362e-11	1.3436e-09	Constans 2 (COL2)	vv30009Flower_development vv34710Circadian_rhythm vv60014C2C2-CO
VIT_02s0025g04720	161.184	-2.94281	-3.76453	0.447783	-6.57197	4.96547e-11	1.35141e-09	Leucoanthocyanidin dioxgenase	vv10941Flavonoid_biosynthesis
VIT_14s0030g00190	105.461	1.53861	1.6162	0.23452	6.56067	5.35671e-11	1.45579e-09	Unknown protein	0
VIT_07s0104g01400	23.1382	2.67856	3.26478	0.408391	6.55882	5.42347e-11	1.46971e-09	Glutaredoxin	0
VIT_05s0062g00820	38.0694	-2.10625	-2.33214	0.321213	-6.55719	5.48313e-11	1.48374e-09	Unknown protein	0
VIT_06s0009g02020	167.182	-1.16959	-1.20226	0.178431	-6.55487	5.56901e-11	1.50294e-09	Tubulin beta-4 chain	vv44145Phagosome vv44810Regulation_of_actin_cytoskeleton
VIT_17s0000g05640	422.527	-1.29024	-1.33459	0.196837	-6.55485	5.56997e-11	1.50294e-09	Nitrate transporter 1:2	vv50122Porters_cat_7_to_17
VIT_09s0002g01080	192.008	-1.20858	-1.24476	0.184416	-6.55357	5.61788e-11	1.5137e-09	Lipoxygenase	vv10592alpha-Linolenic_acid_metabolism
VIT_01s0011g05960	446.085	1.11543	1.14373	0.170363	6.5474	5.85468e-11	1.57526e-09	Trehalose-phosphatase	vv10500Starch_and_sucrose_metabolism
VIT_18s0001g07090	199.529	-1.09833	-1.1253	0.167789	-6.54593	5.91263e-11	1.58859e-09	Unknown protein	0
VIT_18s0122g00630	244.399	-1.06343	-1.08792	0.162719	-6.53538	6.34467e-11	1.70225e-09	Cinnamoyl-CoA reductase	vv10940Phenylpropanoid_biosynthesis
VIT_13s0019g02740	186.846	2.89543	3.6685	0.44312	6.53419	6.39536e-11	1.71341e-09	Heat shock protein 17.6 kDa class I	vv24141Protein_processing_in_endoplasmic_reticulum
VIT_05s0020g02500	130.401	-1.30743	-1.35409	0.200127	-6.53302	6.44587e-11	1.7245e-09	Unknown protein	0
VIT_03s0063g00550	85.6774	-1.6235	-1.71691	0.248607	-6.53038	6.56049e-11	1.75268e-09	Fw2.2 ORFX	0
VIT_08s0007g00130	2331.65	1.2066	1.24291	0.184867	6.52687	6.71577e-11	1.79163e-09	Heat shock protein 70	vv23040Spliceosome vv24141Protein_processing_in_endoplasmic_reticulum vv50101Channels_and_pores
VIT_14s0030g01790	24.0667	-2.74383	-3.40111	0.420834	-6.51997	7.03217e-11	1.87076e-09	Ndr family protein	0
VIT_04s0023g01360	169.267	1.2002	1.23623	0.184305	6.51202	7.41466e-11	1.96973e-09	G-box binding factor 1 (GBF1)	vv50110Protein_coat vv60012BZIP
VIT_00s0269g00150	58.4073	1.71759	1.83154	0.263805	6.51083	7.47356e-11	1.98259e-09	IMP dehydrogenase/GMP reductase	vv10230Purine_metabolism
VIT_00s1490g00010	427.196	-1.22509	-1.26352	0.188426	-6.50172	7.94042e-11	2.10349e-09	5'-adenylylsulfate reductase (APR1)	vv10920Sulfur_metabolism
VIT_18s0041g01290	66.7631	-1.85953	-2.0078	0.286089	-6.49983	8.04105e-11	2.12716e-09	Serine/threonine-protein kinase CCR4	0
VIT_14s0108g01160	716.365	1.03568	1.05846	0.159353	6.49926	8.07136e-11	2.13219e-09	Latex abundant protein 1	0
VIT_11s0016g03940	202.273	1.30999	1.35743	0.201679	6.49542	8.28019e-11	2.18431e-09	Heat shock transcription factor C1	vv60037HSF
VIT_18s0075g00250	24.578	-2.62472	-3.17716	0.40448	-6.48912	8.63386e-11	2.27442e-09	Unknown protein	0
VIT_04s0023g01800	145.232	1.29502	1.34109	0.199692	6.48507	8.86877e-11	2.33306e-09	Maf, septum formation protein	0
VIT_05s0020g01110	26.9426	2.49969	2.94486	0.386009	6.47572	9.43584e-11	2.47878e-09	Pectinacetylesterase	vv40006Cell_wall
VIT_04s0008g02030	63.9305	-1.69843	-1.80935	0.262297	-6.47522	9.46727e-11	2.48014e-09	Unknown protein	0
VIT_08s0007g03970	230.614	-1.01956	-1.04158	0.157819	-6.4603	1.04494e-10	2.73363e-09	Peroxiredoxin type 2	0
VIT_07s0129g00510	73.4177	-1.56057	-1.64504	0.241766	-6.45488	1.08307e-10	2.82556e-09	Unknown	0
VIT_14s0068g00930	716.409	-2.53538	-2.99142	0.393121	-6.44936	1.12321e-10	2.92622e-09	Chalcone synthase	vv10941Flavonoid_biosynthesis
VIT_08s0007g01200	90.1607	1.77355	1.90433	0.275592	6.43543	1.23128e-10	3.19017e-09	S-locus receptor protein kinase	0
VIT_16s0022g00860	38.625	-2.11045	-2.34916	0.327968	-6.43493	1.23529e-10	3.19618e-09	Invertase/pectin methylesterase inhibitor	vv40006Cell_wall
VIT_01s0026g02620	38.8136	-2.18802	-2.45709	0.340053	-6.43436	1.23996e-10	3.20388e-09	Expansin [Vitis labrusca x Vitis vinifera] EXPA15	vv30003Auxin_signaling
VIT_14s0108g00350	157.307	1.15641	1.1894	0.180159	6.41883	1.37325e-10	3.53861e-09	3-dehydroquinate synthase	vv10400Phenylalanine_tyrosine_and_tryptophan_biosynthesis
VIT_03s0038g03950	107.877	-1.46457	-1.53437	0.228451	-6.41085	1.44708e-10	3.72377e-09	Phosphate carrier protein	vv50123Porters_cat_18_to_29
VIT_03s0038g01770	57.1648	1.71271	1.82951	0.267222	6.40932	1.46172e-10	3.75631e-09	Disease resistance protein (CC-NBS-LRR class)	0
VIT_10s0003g01600	70.4707	-1.91965	-2.08998	0.299645	-6.40639	1.49002e-10	3.82386e-09	WRKY DNA-binding protein 65	vv60066WRKY
VIT_08s0105g00570	618.919	1.14052	1.17221	0.178089	6.40419	1.51167e-10	3.86888e-09	Adenosine/AMP deaminase active site	vv10230Purine_metabolism
VIT_18s0001g12800	425.831	-1.213	-1.25145	0.189436	-6.40321	1.52145e-10	3.88864e-09	Dihydroflavonol 4-reductase	vv10941Flavonoid_biosynthesis
VIT_02s0025g02500	983.781	-1.01366	-1.03567	0.158311	-6.40295	1.524e-10	3.8899e-09	Metal-nicotianamine transporter YSL1	vv50125Porters_cat_66_to_94
VIT_11s0118g00730	68.86	1.77171	1.90215	0.276766	6.40148	1.5388e-10	3.91709e-09	No hit	0
VIT_01s0011g01970	58.8198	-1.71365	-1.83138	0.267991	-6.39444	1.61135e-10	4.09624e-09	Pentatricopeptide (PPR) repeat	0
VIT_16s0039g01420	26.4875	-2.46561	-2.91199	0.386421	-6.38065	1.76343e-10	4.47684e-09	Unknown protein	0
VIT_14s0108g00600	23.2683	2.6287	3.22779	0.412577	6.37143	1.87269e-10	4.74784e-09	Pentatricopeptide (PPR) repeat-containing	0
VIT_04s0008g01260	134.331	-1.25446	-1.29767	0.196935	-6.36991	1.89136e-10	4.78873e-09	Zinc transporter ZIP4	vv50121Porters_cat_1_to_6
VIT_06s0004g07440	303.508	-1.0413	-1.06559	0.163879	-6.35408	2.0968e-10	5.29469e-09	Exocyst subunit EXO70 family protein B1	vv50111Tethering_factors
VIT_17s0000g08010	21.8252	2.73496	3.45224	0.430944	6.34645	2.20338e-10	5.53424e-09	Trehalose 6-phosphate synthase	vv10500Starch_and_sucrose_metabolism
VIT_18s0072g00990	144.361	-1.46589	-1.53733	0.231014	-6.34547	2.21751e-10	5.55665e-09	Leucine-rich repeat protein kinase	0
VIT_13s0019g05190	14.5887	3.10844	4.78215	0.490444	6.33801	2.32745e-10	5.82263e-09	RAB GTPase RAB_ALPHA	0
VIT_02s0012g01010	93.1096	1.40498	1.46763	0.221729	6.33646	2.35107e-10	5.87395e-09	Leucine-rich repeat	0
VIT_16s0050g01780	174.429	-1.37535	-1.4339	0.217237	-6.33113	2.43373e-10	6.07242e-09	Unknown protein	0
VIT_11s0016g04080	980.696	1.24748	1.29049	0.197087	6.32957	2.45839e-10	6.12586e-09	Multiprotein-bridging factor 1c MBF1C	vv30008Ethylene_signaling vv60043MBF1
VIT_01s0011g04190	13.3837	3.17441	5.26616	0.501672	6.32766	2.48902e-10	6.19401e-09	Unknown	0
VIT_02s0087g00470	30.6261	2.29131	2.63298	0.362262	6.32503	2.5319e-10	6.29244e-09	Anthraniloyal-CoA: methanol anthraniloyal transferase	vv10400Phenylalanine_tyrosine_and_tryptophan_biosynthesis
VIT_06s0004g06400	27.993	-2.3632	-2.74432	0.373847	-6.32129	2.59385e-10	6.43794e-09	Anthocyanidin 3-O-glucosyltransferase	vv10942Anthocyanin_biosynthesis
VIT_00s0187g00360	188.72	-1.21795	-1.25795	0.192738	-6.31919	2.6293e-10	6.51735e-09	Uclacyanin I	0
VIT_09s0002g06970	52.8725	-1.80594	-1.9506	0.285843	-6.31792	2.65106e-10	6.5541e-09	Palmitoyl-monogalactosyldiacylglycerol delta-7 desaturase, chloroplast	vv10071Fatty_acid_metabolism
VIT_05s0077g00790	51.6745	-2.0457	-2.26675	0.323793	-6.31792	2.65105e-10	6.5541e-09	No hit	0
VIT_04s0008g06790	61.4088	-1.71931	-1.84137	0.272304	-6.31396	2.71986e-10	6.71539e-09	Biopterin transport protein BT1	vv50125Porters_cat_66_to_94
VIT_08s0007g04000	14.8405	3.03933	4.4326	0.481426	6.31319	2.73347e-10	6.74019e-09	Unknown protein	0
VIT_16s0100g00330	141.792	1.3116	1.36264	0.20779	6.31211	2.75251e-10	6.77828e-09	Unknown protein	0
VIT_00s0323g00020	267.757	1.01173	1.03435	0.160346	6.30964	2.79686e-10	6.87853e-09	HSP associated protein	0
VIT_00s0304g00070	70.7654	1.589	1.68334	0.251922	6.30752	2.83535e-10	6.96413e-09	Lipid-associated family protein	0
VIT_04s0008g05610	313.322	1.02279	1.04626	0.162404	6.29783	3.01833e-10	7.38474e-09	Centromeric protein	vv44110Cell_cycle
VIT_18s0001g03610	67.0546	-1.80264	-1.94733	0.286333	-6.29562	3.06175e-10	7.48128e-09	Auxin-independent growth promoter	0
VIT_12s0028g02420	163.385	1.30167	1.3518	0.206795	6.2945	3.08383e-10	7.51578e-09	1-aminocyclopropane-1-carboxylate oxidase homolog 1	vv10640Propanoate_metabolism vv30008Ethylene_signaling
VIT_08s0007g07670	17.262	2.85318	3.7939	0.453323	6.29391	3.09566e-10	7.5349e-09	NAC domain containing protein 47	vv60046NAC
VIT_07s0031g02390	177.386	-1.18313	-1.22002	0.188005	-6.29308	3.11224e-10	7.5655e-09	Phytoalexin-deficient 4 protein (PAD4)	vv30011Jasmonate_signaling
VIT_06s0061g01120	200.705	-1.10121	-1.13071	0.175048	-6.29094	3.15552e-10	7.66085e-09	UDP-D-apiose/UDP-D-xylose synthase	vv10500Starch_and_sucrose_metabolism vv10520Nucleotide_sugars_metabolism
VIT_07s0151g00280	249.304	1.29839	1.34794	0.206611	6.28423	3.29476e-10	7.98862e-09	Bax inhibitor	vv50109Incompletely_characterized_transport_systems
VIT_16s0050g01720	219.506	1.30449	1.35485	0.207631	6.28273	3.32688e-10	8.05617e-09	Receptor serine/threonine kinase PR5K	0
VIT_18s0001g10830	71.9177	-1.67023	-1.78277	0.266094	-6.27686	3.45481e-10	8.3449e-09	Patatin	0
VIT_03s0038g02400	14.3189	-3.11125	-4.85131	0.495783	-6.27542	3.48697e-10	8.40075e-09	Protein kinase	0
VIT_02s0025g04230	129.187	-3.09478	-4.41742	0.493343	-6.27307	3.5399e-10	8.50707e-09	Thaumatin [Vitis vinifera]	0
VIT_08s0007g04890	509.124	-2.21405	-2.50959	0.353058	-6.27107	3.5858e-10	8.595e-09	ACT domain-containing protein	0
VIT_06s0080g00570	207.862	1.01865	1.04212	0.162731	6.25969	3.85751e-10	9.21121e-09	Unknown protein	0
VIT_01s0244g00110	185.764	1.43443	1.50392	0.229601	6.24749	4.17089e-10	9.94695e-09	Unknown protein	0
VIT_07s0104g00830	42.5619	-2.22523	-2.53661	0.356674	-6.23884	4.40816e-10	1.04863e-08	Sugar transporter ERD6-like 7	vv50121Porters_cat_1_to_6
VIT_13s0019g02850	745.283	2.93006	3.9005	0.469749	6.2375	4.44624e-10	1.05636e-08	Heat shock protein 17.6 kDa class I	vv24141Protein_processing_in_endoplasmic_reticulum
VIT_18s0041g00600	98.4417	-1.399	-1.46312	0.224695	-6.22623	4.7779e-10	1.13373e-08	Proton-dependent oligopeptide transport (POT) family protein	vv50122Porters_cat_7_to_17
VIT_07s0031g02740	20.4926	-2.64046	-3.2882	0.424114	-6.22583	4.79e-10	1.13518e-08	Auxin-responsive SAUR12	vv30003Auxin_signaling
VIT_19s0015g00130	492.089	-1.02968	-1.05424	0.165593	-6.21815	5.03051e-10	1.1877e-08	Serine acetyltransferase 3	vv10272Cysteine_metabolism vv10920Sulfur_metabolism
VIT_01s0127g00530	42.596	2.03499	2.26566	0.327404	6.21553	5.11502e-10	1.20464e-08	Protein disulfide isomerase	0
VIT_07s0129g01110	230.782	-1.02237	-1.04641	0.164514	-6.21449	5.14901e-10	1.21114e-08	Avr9/Cf-9 rapidly elicited protein 189	0
VIT_18s0001g13360	68.2952	-1.82659	-1.98147	0.293988	-6.21315	5.19332e-10	1.22004e-08	Nodulin MtN21 family	vv50122Porters_cat_7_to_17
VIT_09s0002g05810	459.859	-2.23462	-2.54816	0.359689	-6.21264	5.21026e-10	1.2225e-08	Boron transporter-like protein 4	vv50124Porters_cat_30_to_64
VIT_01s0011g05810	146.356	-1.23581	-1.27947	0.199236	-6.20274	5.54884e-10	1.29711e-08	Adagio protein 1	vv34710Circadian_rhythm
VIT_18s0089g00700	83.2544	-1.41032	-1.47693	0.227472	-6.19996	5.64791e-10	1.31701e-08	CYP714A1	0
VIT_09s0002g04310	64.5913	1.69224	1.8142	0.273007	6.19853	5.69914e-10	1.32624e-08	Rho guanyl-nucleotide exchange factor ROPGEF8	0
VIT_13s0067g01270	91.0783	-1.4069	-1.47291	0.226975	-6.19847	5.70153e-10	1.32624e-08	Avr9/Cf-9 rapidly elicited protein 284	0
VIT_14s0060g01750	121.819	1.2159	1.25758	0.196268	6.19509	5.82518e-10	1.35333e-08	Serine/threonine-protein phosphatase PP1	vv10500Starch_and_sucrose_metabolism
VIT_18s0001g06060	44.3063	-2.02052	-2.24378	0.326848	-6.18182	6.33667e-10	1.46855e-08	UDP-glycosyltransferase 85A1	0
VIT_04s0044g00850	71.0716	1.67914	1.79854	0.271822	6.17734	6.51915e-10	1.50714e-08	WNK6 (Arabidopsis WNK kinase 6)	0
VIT_13s0019g02720	190.136	1.09647	1.12691	0.177602	6.17378	6.66766e-10	1.53959e-08	Guanylyl cyclase (GC1)	vv10230Purine_metabolism vv34020Calcium_signaling_pathway
VIT_08s0040g00970	41.2469	-2.04276	-2.27741	0.330937	-6.17266	6.71488e-10	1.5486e-08	Plectin (myosin-like)	vv44810Regulation_of_actin_cytoskeleton
VIT_01s0011g04510	216.734	1.0784	1.10719	0.174737	6.17157	6.76147e-10	1.55745e-08	No hit	0
VIT_00s0233g00190	68.1508	-1.57711	-1.6742	0.256164	-6.15665	7.42988e-10	1.70517e-08	Unknown protein	0
VIT_06s0061g00890	132.525	-1.24774	-1.29365	0.202696	-6.15571	7.47431e-10	1.71329e-08	Carboxypeptidase	0
VIT_17s0053g00710	79.2291	-1.5204	-1.60709	0.247716	-6.13769	8.3729e-10	1.91462e-08	Calcium-dependent protein kinase	0
VIT_14s0036g00630	185.268	1.06644	1.09463	0.173779	6.13673	8.42355e-10	1.92387e-08	RNA binding motif protein 42	0
VIT_03s0091g01290	12.941	-3.20302	-6.31138	0.521998	-6.13608	8.45815e-10	1.92944e-08	Serine carboxypeptidase S10	0
VIT_17s0000g07060	209.293	1.00314	1.02647	0.163508	6.13515	8.50777e-10	1.93842e-08	UDP-glucosyltransferase HRA25	vv10941Flavonoid_biosynthesis
VIT_03s0017g01720	14.4085	2.97411	4.37802	0.484913	6.13329	8.60791e-10	1.95887e-08	Gamma-aminobutyrate transaminase subunit precursor isozyme 3	vv10251Glutamate_metabolism vv10252Alanine_and_aspartate_metabolism vv10410Beta-alanine_metabolism vv10650Butanoate_metabolism
VIT_03s0038g04330	42.0447	2.01675	2.24615	0.32888	6.13218	8.66852e-10	1.97029e-08	Unknown	0
VIT_08s0032g00930	58.9248	-1.68478	-1.80765	0.275555	-6.11414	9.70786e-10	2.20387e-08	Fasciclin domain-containing protein FLA17	vv40006Cell_wall
VIT_06s0004g07240	22.6962	2.48773	3.01526	0.406913	6.11367	9.73653e-10	2.20773e-08	UDP-glucoronosyl and UDP-glucosyl transferase	0
VIT_18s0001g08340	39.9751	1.93067	2.12744	0.315952	6.11064	9.92328e-10	2.24737e-08	Unknown	0
VIT_03s0088g01150	62.3631	-1.67373	-1.7944	0.273987	-6.10878	1.00396e-09	2.271e-08	Squalene monooxygenase	vv10100Biosynthesis_of_steroids vv10900Terpenoid_biosynthesis
VIT_14s0081g00330	60.7639	1.60183	1.70665	0.262249	6.10804	1.00859e-09	2.27874e-08	Zinc finger, SWIM-type	vv60074Orphans_zf-SWIM
VIT_07s0104g00610	281.115	-1.03402	-1.05991	0.169409	-6.10369	1.0365e-09	2.33342e-08	Glutamine synthetase	vv10251Glutamate_metabolism vv10550Peptidoglycan_biosynthesis vv10910Nitrogen_metabolism
VIT_19s0093g00550	189.474	1.11827	1.15133	0.183386	6.09789	1.07478e-09	2.41671e-08	9-cis-epoxycarotenoid dioxygenase 2	vv10906Carotenoid_biosynthesis vv11013ABA_biosynthesis vv30001ABA_signaling
VIT_06s0004g06530	135.512	1.39484	1.46188	0.228872	6.09443	1.09828e-09	2.46663e-08	Zinc finger (C3HC4-type ring finger)	vv60078Other_zf-C3HC4
VIT_01s0026g02710	21.0442	2.65004	3.36924	0.435166	6.08972	1.13111e-09	2.52533e-08	NAC domain-containing protein 29	vv60046NAC
VIT_06s0004g07210	22.3654	-2.69031	-3.44624	0.441939	-6.08753	1.14669e-09	2.55409e-08	CCT motif constans-like	vv60070Orphans_CCT
VIT_00s0527g00010	59.848	1.58341	1.68506	0.260183	6.08574	1.15954e-09	2.57967e-08	Cig3	vv23015mRNA_surveillance_pathway vv30007Cytokinin_signaling
VIT_05s0077g02020	187.672	-1.14297	-1.17866	0.187856	-6.08428	1.17014e-09	2.59409e-08	Epoxide hydrolase	0
VIT_04s0008g01570	333.008	3.22649	5.56492	0.530572	6.08115	1.1932e-09	2.63901e-08	Heat shock protein 17.6 kDa class II	vv24141Protein_processing_in_endoplasmic_reticulum
VIT_00s0454g00020	30.8501	-2.10077	-2.37285	0.345559	-6.07934	1.2068e-09	2.66598e-08	No hit	0
VIT_13s0101g00060	159.756	1.22182	1.26581	0.201153	6.07408	1.24701e-09	2.75158e-08	No hit	0
VIT_14s0066g01280	55.0104	-1.70595	-1.8365	0.28091	-6.07292	1.25605e-09	2.7683e-08	Kinesin light chain	vv44810Regulation_of_actin_cytoskeleton
VIT_16s0098g01900	20.9408	-2.69478	-3.47053	0.44399	-6.06946	1.28343e-09	2.82533e-08	Pectinesterase family	vv40006Cell_wall
VIT_06s0004g07230	337.435	1.081	1.11104	0.178115	6.06913	1.28607e-09	2.82786e-08	Indole-3-acetate beta-glucosyltransferase	vv11002Auxin_biosynthesis
VIT_19s0090g01660	240.928	-1.04934	-1.07679	0.172914	-6.06855	1.2907e-09	2.83473e-08	RNA-binding protein Musashi	vv23015mRNA_surveillance_pathway
VIT_14s0068g01160	162.745	-1.32353	-1.38047	0.21813	-6.06759	1.2984e-09	2.84833e-08	Cytokinin-repressed protein CR9	vv30007Cytokinin_signaling
VIT_08s0040g02830	127.672	-1.14613	-1.18233	0.18898	-6.06482	1.32102e-09	2.8946e-08	Calcium-transporting ATPase 1, endoplasmic reticulum-type ECA1	vv34020Calcium_signaling_pathway vv50131Primary_active_transporter_cat_A2_to_A4
VIT_06s0004g01470	369.561	-1.00628	-1.03042	0.165947	-6.06386	1.3289e-09	2.90849e-08	Lipoxygenase LOX1	vv10592alpha-Linolenic_acid_metabolism
VIT_18s0001g00170	63.823	1.59488	1.7	0.263338	6.0564	1.39201e-09	3.04309e-08	Unknown protein	0
VIT_14s0060g00570	191.484	1.07228	1.10173	0.177203	6.05112	1.43838e-09	3.14083e-08	Global transcription factor group C 102	vv60076Other_GTF
VIT_01s0011g05090	237.454	-1.06058	-1.08911	0.175284	-6.05063	1.44279e-09	3.14682e-08	Major latex-like protein 34	0
VIT_18s0001g07640	122.171	-1.3802	-1.44566	0.228237	-6.04723	1.47362e-09	3.21034e-08	Eceriferum 2 (CER2)	0
VIT_14s0006g00100	262.447	-1.03315	-1.05963	0.171181	-6.03542	1.58551e-09	3.44219e-08	Potassium channel SKOR	vv50101Channels_and_pores
VIT_16s0022g00650	177.431	-1.08368	-1.11449	0.179829	-6.02617	1.67895e-09	3.64088e-08	No hit	0
VIT_05s0029g01430	171.974	1.06621	1.09554	0.176958	6.02523	1.68872e-09	3.65785e-08	Ankyrin	vv50108Accessory_factors_involved_in_transport
VIT_08s0007g00710	206.908	1.20318	1.24608	0.199716	6.02446	1.69671e-09	3.67095e-08	Unknown	0
VIT_19s0015g00320	58.515	-1.69102	-1.82002	0.280986	-6.01815	1.7642e-09	3.80825e-08	KCO1 (two pore K channel)	vv50101Channels_and_pores
VIT_19s0027g00790	90.4079	1.38661	1.4544	0.230441	6.01721	1.77453e-09	3.82619e-08	Transglycosylase SLT domain containing protein	0
VIT_11s0016g00810	67.5993	1.51769	1.60819	0.252608	6.00808	1.87739e-09	4.03501e-08	Inter-alpha-trypsin inhibitor heavy chain	0
VIT_06s0061g01480	279.078	-1.31101	-1.36732	0.218219	-6.00778	1.88082e-09	4.03691e-08	ABC transporter G member 22	vv52010ABC_transporters
VIT_15s0048g00680	98.4529	-1.34113	-1.4019	0.22337	-6.00409	1.92405e-09	4.12035e-08	NIK3 (NSP- interacting kinase 3)	0
VIT_18s0001g05570	55.5151	-1.62285	-1.73628	0.270425	-6.00109	1.96003e-09	4.1879e-08	Hexose transporter HT2	vv50121Porters_cat_1_to_6
VIT_08s0007g01430	209.511	-1.27659	-1.32882	0.213387	-5.98254	2.1969e-09	4.67286e-08	Universal stress protein (USP) family protein	0
VIT_01s0137g00510	109.748	-1.48137	-1.56629	0.248018	-5.97284	2.33165e-09	4.94834e-08	CYP71B10	vv10940Phenylpropanoid_biosynthesis
VIT_19s0014g03200	166.623	-1.06821	-1.09833	0.179228	-5.96004	2.52181e-09	5.33991e-08	COP1-interacting protein 7	vv24120Ubiquitin_mediated_proteolysis
VIT_01s0011g00560	176.967	1.05544	1.08459	0.177396	5.94963	2.6875e-09	5.68438e-08	DREPP plasma membrane polypeptide	0
VIT_04s0008g06060	139.509	1.1193	1.15434	0.188358	5.94241	2.80857e-09	5.93381e-08	Unknown	0
VIT_00s0540g00020	79.4498	-1.43592	-1.5135	0.241827	-5.93779	2.88887e-09	6.09665e-08	Chitinase, class V	vv10530Aminosugars_metabolism
VIT_02s0025g01850	65.5073	1.57747	1.68309	0.265745	5.93604	2.91982e-09	6.15149e-08	Cellulose synthase CSLG3	vv40006Cell_wall
VIT_14s0068g01440	93.106	-1.32365	-1.3834	0.222989	-5.93596	2.92137e-09	6.15149e-08	Beta-ketoacyl-CoA synthase	vv10061Fatty_acid_biosynthesis
VIT_12s0028g01390	230.982	-1.2556	-1.30623	0.211922	-5.92483	3.12618e-09	6.56812e-08	Small heat shock protein ACD31	0
VIT_03s0017g00540	64.3041	1.51587	1.60945	0.255904	5.92359	3.14984e-09	6.61047e-08	Subtilase	0
VIT_01s0137g00410	62.1693	-1.62067	-1.73717	0.273822	-5.9187	3.24503e-09	6.80268e-08	CYP86A2	0
VIT_18s0001g06950	102.362	-1.36282	-1.42921	0.230628	-5.90917	3.43826e-09	7.16798e-08	Purine permease 1 (PUP1)	vv10908Zeatin_biosynthesis vv50122Porters_cat_7_to_17
VIT_00s0202g00030	37.7963	1.85578	2.04299	0.314202	5.90632	3.49831e-09	7.28513e-08	Ankyrin repeat protein	0
VIT_18s0041g00710	59.8284	-1.75155	-1.90324	0.296706	-5.9033	3.56296e-09	7.40343e-08	UDP-glucose: anthocyanidin 5,3-O-glucosyltransferase	vv10942Anthocyanin_biosynthesis
VIT_05s0020g02210	36.7764	-1.92232	-2.13336	0.325629	-5.90341	3.56067e-09	7.40343e-08	Histidine-containing phosphotransfer protein	vv30007Cytokinin_signaling
VIT_19s0085g00550	82.6102	-1.60741	-1.72085	0.272325	-5.90255	3.57917e-09	7.42894e-08	Ser/Thr protein kinase	0
VIT_19s0090g00660	26.3836	2.37467	2.85558	0.402365	5.90179	3.59581e-09	7.45529e-08	Lipase GDSL	0
VIT_16s0100g00590	82.8314	-1.34743	-1.41164	0.228385	-5.89981	3.63912e-09	7.53681e-08	Unknown protein	0
VIT_02s0087g00250	41.9842	-1.8659	-2.05632	0.316435	-5.89662	3.71022e-09	7.67564e-08	No hit	0
VIT_17s0000g07520	58.5271	1.53817	1.63774	0.26109	5.89132	3.83112e-09	7.90843e-08	Ribosomal-protein S6 kinase p70	vv34150mTOR_signaling_pathway
VIT_08s0007g01370	32.8069	2.03653	2.30289	0.345816	5.88906	3.88398e-09	7.99135e-08	Protease inhibitor/seed storage/lipid transfer protein (LTP)	0
VIT_16s0013g01730	199.218	-1.17173	-1.21304	0.198988	-5.88843	3.89886e-09	8.00454e-08	Receptor Like Protein 35	0
VIT_15s0046g02500	59.9987	-1.62655	-1.74553	0.276226	-5.88846	3.89808e-09	8.00454e-08	Unknown protein	0
VIT_04s0023g01240	218.567	1.05244	1.08206	0.178919	5.88219	4.04871e-09	8.29414e-08	Anthocyanidin 3-O-glucosyltransferase	vv10942Anthocyanin_biosynthesis
VIT_01s0011g03430	21.5444	-2.54659	-3.21201	0.433042	-5.88069	4.08553e-09	8.3605e-08	No hit	0
VIT_19s0014g03490	169.005	1.14877	1.18795	0.19583	5.86615	4.46022e-09	9.0977e-08	No hit	0
VIT_16s0050g02220	46.0586	-1.76692	-1.92734	0.301897	-5.85275	4.83513e-09	9.84116e-08	Acidic endochitinase (CHIB1)	vv10530Aminosugars_metabolism
VIT_16s0039g01310	92.801	-1.46823	-1.5544	0.250961	-5.85042	4.90348e-09	9.96953e-08	Receptor serine/threonine kinase PR5K	0
VIT_15s0046g01900	72.7926	-1.40651	-1.48163	0.240515	-5.84788	4.97867e-09	1.01007e-07	ferric reduction oxidase 2	vv50105Transport_electron_carriers
VIT_06s0004g02750	94.0393	-1.29522	-1.35292	0.221617	-5.84441	5.08362e-09	1.03025e-07	Auxin response factor 16	vv30003Auxin_signaling vv60004ARF
VIT_10s0003g02150	87.8347	-1.3623	-1.43057	0.233391	-5.83699	5.31536e-09	1.07376e-07	Trehalose-phosphate synthase 1	vv10500Starch_and_sucrose_metabolism
VIT_19s0177g00030	54.9342	1.95639	2.18741	0.335589	5.82973	5.55185e-09	1.11675e-07	Gibberellin 2-beta-dioxygenase 7	vv10904Diterpenoid_biosynthesis
VIT_13s0156g00090	14.3715	2.78216	3.96901	0.477326	5.82863	5.58857e-09	1.12276e-07	Protease inhibitor/seed storage/lipid transfer protein (LTP)	0
VIT_09s0002g03610	242.502	1.00458	1.03069	0.172418	5.82642	5.66282e-09	1.13545e-07	MYB divaricata	vv30009Flower_development vv60044MYB
VIT_14s0066g01620	113.503	-1.18379	-1.22761	0.203342	-5.82165	5.82699e-09	1.16713e-07	Hypoxia-responsive	0
VIT_00s0214g00090	100.62	1.2499	1.30216	0.215229	5.80729	6.3492e-09	1.27038e-07	F-box protein PP2-B10 (Protein phloem protein 2-like B10)	0
VIT_11s0016g00910	82.0583	1.36439	1.43354	0.235004	5.80582	6.40514e-09	1.28021e-07	Cation exchanger (CAX9)	vv50123Porters_cat_18_to_29
VIT_17s0000g02420	35.4164	-1.92305	-2.14441	0.331579	-5.79967	6.64453e-09	1.32526e-07	Auxin transport protein (PIN3)	vv50004Auxin_transport vv50125Porters_cat_66_to_94
VIT_17s0000g05360	54.0494	-1.62186	-1.74551	0.280572	-5.78055	7.44581e-09	1.48194e-07	Germin	0
VIT_06s0080g00930	26.8624	2.16735	2.52408	0.37496	5.78022	7.46022e-09	1.48325e-07	Unknown protein	0
VIT_08s0007g02000	30.0677	-2.07378	-2.37175	0.359174	-5.77375	7.75254e-09	1.53975e-07	Glycerol-3-phosphate acyltransferase 8	vv10561Glycerolipid_metabolism vv10564Glycerophospholipid_metabolism
VIT_01s0150g00060	170.029	-1.14069	-1.18046	0.197717	-5.76932	7.95906e-09	1.57836e-07	SOUL heme-binding	0
VIT_10s0116g00900	81.8134	-1.36609	-1.43649	0.23679	-5.76923	7.96368e-09	1.57836e-07	Unknown protein	0
VIT_05s0049g00010	289.186	1.05288	1.08368	0.182602	5.76599	8.11788e-09	1.60556e-07	Cellulose synthase CSLG2	vv40006Cell_wall
VIT_12s0035g00020	94.6446	-1.26413	-1.31924	0.219299	-5.76443	8.19356e-09	1.61883e-07	Leucine Rich Repeat receptor-like kinase	0
VIT_12s0028g01150	105.158	-1.35457	-1.42358	0.235493	-5.75206	8.81624e-09	1.73099e-07	Transparent testa 12 protein	vv50125Porters_cat_66_to_94
VIT_03s0063g00380	128.719	-1.17068	-1.21397	0.203566	-5.75084	8.88017e-09	1.74173e-07	ABA 8'-hydroxylase CYP707A1	vv10906Carotenoid_biosynthesis vv11013ABA_biosynthesis vv30001ABA_signaling
VIT_04s0210g00110	113.875	1.26547	1.32118	0.220349	5.74299	9.30182e-09	1.81877e-07	AMP-dependent synthetase and ligase	0
VIT_00s0187g00080	17.6907	2.55858	3.304	0.445532	5.74275	9.31503e-09	1.81947e-07	No hit	0
VIT_12s0059g01300	129.392	1.12909	1.16793	0.196699	5.74019	9.45698e-09	1.84338e-07	Unknown protein	0
VIT_06s0004g03540	145.483	-1.25081	-1.30458	0.218252	-5.73106	9.98048e-09	1.94141e-07	MAPK (MPK3)	vv30008Ethylene_signaling vv34626Plant-pathogen_interaction
VIT_18s0001g08230	131.855	-1.12046	-1.15849	0.195583	-5.72884	1.01119e-08	1.96496e-07	Receptor-like protein kinase HAIKU2	0
VIT_13s0019g02280	555.487	-1.02892	-1.05805	0.179613	-5.72854	1.01296e-08	1.96637e-07	Regulator of chromosome condensation (RCC1)	vv50112Nuclear_pore_complex
VIT_02s0025g01430	87.635	-1.46735	-1.55753	0.25618	-5.72781	1.01736e-08	1.97289e-07	Zinc finger (C3HC4-type ring finger) family protein ATL1E	vv60078Other_zf-C3HC4
VIT_17s0000g10060	200.853	1.13257	1.17193	0.197819	5.72526	1.03277e-08	1.99866e-07	Lipase GDSL	0
VIT_01s0010g02460	101.799	-1.43404	-1.51789	0.250476	-5.72526	1.03275e-08	1.99866e-07	Glyceraldehyde-3-phosphate dehydrogenase, cytosolic 3	vv10010Glycolysis
VIT_10s0071g00300	33.3702	-1.9868	-2.24561	0.347041	-5.72497	1.03449e-08	1.99995e-07	Unknown protein	0
VIT_18s0001g01110	93.8156	-1.25755	-1.31258	0.219888	-5.71906	1.07114e-08	2.06447e-07	Monooxygenase (MO2)	0
VIT_04s0008g02250	56.5471	-1.53745	-1.64341	0.269046	-5.71445	1.10059e-08	2.11905e-07	Beta-ketoacyl-CoA synthase	vv10061Fatty_acid_biosynthesis
VIT_06s0004g01300	20.6412	-2.45103	-3.06216	0.428945	-5.71408	1.10298e-08	2.12149e-07	Proton-dependent oligopeptide transport (POT) family protein	vv50122Porters_cat_7_to_17
VIT_02s0012g01260	89.4032	-1.30392	-1.36641	0.229146	-5.69036	1.26769e-08	2.43334e-07	Microspore-specific promoter 2	0
VIT_02s0154g00480	365.302	2.53466	3.21592	0.445699	5.68693	1.29341e-08	2.48019e-07	Heat shock protein MTSHP	vv24141Protein_processing_in_endoplasmic_reticulum
VIT_14s0083g00690	143.011	-1.07789	-1.11213	0.189655	-5.68341	1.32032e-08	2.52666e-07	Glycosyl transferase family 8 protein	0
VIT_13s0084g00090	163.985	-1.35511	-1.42597	0.23845	-5.68298	1.32369e-08	2.53054e-07	Nodulin MtN21 family	vv50122Porters_cat_7_to_17
VIT_18s0001g13300	46.8674	1.77318	1.95104	0.31263	5.67183	1.41282e-08	2.69277e-07	Unknown	0
VIT_12s0028g00670	26.7856	2.24669	2.67391	0.396243	5.66999	1.4281e-08	2.71914e-07	Zinc knuckle	0
VIT_18s0001g08690	22.5933	-2.35084	-2.87326	0.415016	-5.66445	1.47497e-08	2.80557e-07	Unknown	0
VIT_05s0049g02240	10.5848	2.90174	4.96006	0.512692	5.65981	1.51538e-08	2.87663e-07	AWPM-19	vv30001ABA_signaling
VIT_05s0094g00920	202.57	-1.05933	-1.09209	0.187175	-5.65958	1.51747e-08	2.8777e-07	formin protein AHF1	vv44810Regulation_of_actin_cytoskeleton
VIT_18s0001g12530	16.1167	-2.82143	-4.26486	0.498563	-5.65913	1.52144e-08	2.88235e-07	Retrotransposon protein, Unclassified	0
VIT_13s0019g01040	34.9256	-1.92007	-2.15474	0.339306	-5.65882	1.52421e-08	2.8847e-07	Unknown protein	0
VIT_16s0100g00200	64.4814	-1.5093	-1.61142	0.266851	-5.65599	1.54951e-08	2.92965e-07	Unknown protein	0
VIT_19s0135g00200	116.384	1.13311	1.17379	0.200532	5.65052	1.59964e-08	3.0214e-07	CYP72A59	vv10902Monoterpenoid_biosynthesis
VIT_19s0015g01440	172.719	-1.14142	-1.18303	0.202044	-5.64937	1.61037e-08	3.03863e-07	Unknown protein	0
VIT_18s0001g09360	348.209	-1.21654	-1.26755	0.215539	-5.64415	1.66003e-08	3.11676e-07	Hydrogenobyrinic acid a,c-diamide synthase	vv50101Channels_and_pores
VIT_19s0014g02460	25.4372	2.11519	2.46063	0.37485	5.64276	1.67344e-08	3.13882e-07	Plastocyanin domain-containing protein	vv10195Photosynthesis vv50113Thylakoid_targeting_pathway
VIT_06s0004g01400	77.7288	-1.31992	-1.38625	0.234004	-5.64061	1.69447e-08	3.17512e-07	S-receptor kinase	0
VIT_14s0066g01640	27.202	-2.08103	-2.40226	0.368995	-5.63974	1.70304e-08	3.18801e-07	Nodulin MtN21 family	vv50122Porters_cat_7_to_17
VIT_08s0007g05180	123.72	-1.58209	-1.70238	0.280728	-5.63567	1.74382e-08	3.25789e-07	Unknown	0
VIT_00s0323g00050	19.5501	2.3435	2.87538	0.415938	5.63425	1.75825e-08	3.28138e-07	Invertase/pectin methylesterase inhibitor	vv40006Cell_wall
VIT_04s0008g02510	95.6499	-1.47289	-1.56776	0.261425	-5.63409	1.75987e-08	3.28138e-07	Receptor kinase homolog LRK10	0
VIT_00s0218g00150	90.8756	-1.26373	-1.32145	0.224311	-5.63382	1.76261e-08	3.28325e-07	UDP-rhamnose/rhamnosyltransferase	vv10942Anthocyanin_biosynthesis
VIT_02s0025g01890	17.8961	-2.54935	-3.34375	0.452953	-5.62828	1.82014e-08	3.38373e-07	Cellulose synthase CSLG3	vv40006Cell_wall
VIT_05s0020g02560	98.8878	-1.24563	-1.30101	0.221599	-5.62111	1.89736e-08	3.52037e-07	Ribonucleotide reductase small subunit	vv10230Purine_metabolism vv10240Pyrimidine_metabolism
VIT_06s0061g00360	58.2194	-1.58831	-1.71075	0.282562	-5.62111	1.89732e-08	3.52037e-07	UDP-glucoronosyl and UDP-glucosyl transferase	0
VIT_14s0006g03250	43.5587	1.74458	1.91461	0.310785	5.61345	1.98332e-08	3.67265e-07	AWPM-19	vv30001ABA_signaling
VIT_10s0003g03870	156.851	1.02952	1.06014	0.183486	5.6109	2.0128e-08	3.72358e-07	Ornithine aminotransferase	vv10330Arginine_and_proline_metabolism
VIT_01s0011g03740	278.047	-1.03066	-1.06126	0.183701	-5.61056	2.01678e-08	3.72728e-07	Glutaminyl-tRNA synthetase	vv10251Glutamate_metabolism vv20970Aminoacyl-tRNA_biosynthesis
VIT_08s0007g04970	79.3221	1.32016	1.38754	0.235337	5.60966	2.0273e-08	3.74307e-07	Pentatricopeptide (PPR) repeat-containing	0
VIT_12s0059g02670	132.082	-1.10311	-1.14103	0.196662	-5.60919	2.03281e-08	3.74958e-07	Beta-amylase	vv10500Starch_and_sucrose_metabolism
VIT_01s0146g00150	681.25	2.45609	3.07706	0.438283	5.6039	2.09578e-08	3.86196e-07	BCL-2-associated athanogene 5	0
VIT_00s0207g00230	43.2161	-1.67626	-1.82494	0.299301	-5.60058	2.13634e-08	3.93287e-07	Phototropic-responsive NPH3	0
VIT_15s0048g00530	237.961	-1.126	-1.16659	0.201133	-5.59831	2.16457e-08	3.97709e-07	Auxin-responsive SAUR11	vv30003Auxin_signaling
VIT_11s0078g00260	277.392	1.13218	1.17346	0.202331	5.59568	2.19756e-08	4.03377e-07	Unknown protein	0
VIT_09s0070g00310	80.5825	1.31194	1.37819	0.234629	5.59156	2.25035e-08	4.11866e-07	Glucan endo-1,3-beta-glucosidase 6 precursor	vv10500Starch_and_sucrose_metabolism
VIT_12s0055g00590	30.7368	-1.8854	-2.11306	0.33743	-5.58752	2.30333e-08	4.21155e-07	SHR5-receptor-like kinase	0
VIT_09s0054g00430	29.3678	-2.02339	-2.32096	0.362229	-5.58594	2.32442e-08	4.24369e-07	Unknown protein	0
VIT_05s0062g01050	67.9904	1.40384	1.48722	0.251709	5.57726	2.44332e-08	4.446e-07	Unknown protein	0
VIT_18s0001g09040	125.415	-1.1407	-1.18335	0.204644	-5.57405	2.48885e-08	4.51579e-07	LIM domain protein WLIM1	vv60040LIM
VIT_08s0105g00310	44.3319	1.65238	1.79671	0.296754	5.56818	2.57407e-08	4.66593e-07	Rhodanese domain-containing protein	0
VIT_04s0043g00310	119.224	1.29952	1.36435	0.233466	5.5662	2.60356e-08	4.71486e-07	Ribulose-phosphate 3-epimerase	vv10030Pentose_phosphate vv10040Pentose_glucuronate_interconversion vv10710Carbon_fixation
VIT_07s0005g00060	153.486	1.12115	1.16169	0.201505	5.56389	2.63827e-08	4.77314e-07	No hit	0
VIT_16s0050g02100	36.6235	-1.81158	-2.01135	0.325742	-5.56141	2.67608e-08	4.83691e-07	Disease resistance	0
VIT_18s0001g09400	9.88201	-2.93443	-5.914	0.527702	-5.56078	2.68578e-08	4.8498e-07	Cytochrome b5 DIF-F	0
VIT_18s0001g01210	54.2553	-1.49394	-1.59714	0.268723	-5.55941	2.70686e-08	4.88321e-07	Senescence-inducible chloroplast stay-green protein 2	0
VIT_10s0071g00810	61.0083	1.54704	1.66259	0.278415	5.5566	2.75085e-08	4.95783e-07	Binding	0
VIT_11s0118g00230	147.347	1.06298	1.09759	0.191374	5.55447	2.78462e-08	5.01391e-07	ATSYTE/NTMC2T2.1/NTMC2TYPE2.1/SYTE	vv50109Incompletely_characterized_transport_systems
VIT_18s0001g11760	154.962	-1.02812	-1.05921	0.185176	-5.55211	2.8224e-08	5.0771e-07	MATE efflux family protein	vv50125Porters_cat_66_to_94
VIT_07s0104g01420	20.6523	2.42136	3.06958	0.436218	5.55081	2.84343e-08	5.11006e-07	Glutaredoxin	0
VIT_17s0000g02930	44.2818	-1.70466	-1.86595	0.307422	-5.54501	2.93943e-08	5.26755e-07	Glutathione S-transferase 25 GSTU7	vv10480Glutathione_metabolism
VIT_04s0008g00210	81.2463	1.52182	1.63302	0.274622	5.5415	2.999e-08	5.35398e-07	Histidine-containing phosphotransferase	vv30007Cytokinin_signaling
VIT_14s0068g02190	41.7381	2.10026	2.45304	0.379075	5.54047	3.01656e-08	5.38025e-07	Chloride channel protein B	vv50124Porters_cat_30_to_64
VIT_14s0066g02090	27.7559	-1.9714	-2.24654	0.355861	-5.53979	3.02833e-08	5.39613e-07	AAA-type ATPase	0
VIT_02s0012g01590	17.0181	2.42116	3.0773	0.437811	5.53016	3.1994e-08	5.69024e-07	Unknown protein	0
VIT_19s0014g03480	64.649	1.76421	1.94582	0.319089	5.5289	3.22238e-08	5.71495e-07	Unknown protein	0
VIT_07s0005g04330	156.588	-1.0873	-1.12465	0.196754	-5.52618	3.27276e-08	5.79343e-07	Blight-associated protein p12 precursor	0
VIT_07s0005g01520	61.0732	-1.45075	-1.54542	0.262903	-5.51818	3.42529e-08	6.04644e-07	WRKY DNA-binding protein 35	vv60066WRKY
VIT_06s0004g06380	9.96941	-2.84273	-4.911	0.515155	-5.51821	3.42466e-08	6.04644e-07	UDP-glucose: anthocyanidin 5,3-O-glucosyltransferase	vv10942Anthocyanin_biosynthesis
VIT_00s0388g00040	29.2114	1.94304	2.20752	0.352585	5.51082	3.57156e-08	6.29875e-07	Transducin family protein / WD-40 repeat	0
VIT_00s0225g00050	215.481	-1.01033	-1.04026	0.183573	-5.50367	3.71965e-08	6.55381e-07	MATE efflux family protein	vv50125Porters_cat_66_to_94
VIT_13s0019g02490	641.404	-2.96135	-5.45286	0.538522	-5.49903	3.81894e-08	6.71207e-07	Subtilisin protease C1	0
VIT_12s0134g00560	16.3724	-2.46085	-3.19247	0.447671	-5.49701	3.86276e-08	6.77436e-07	Unknown protein	0
VIT_12s0035g02070	105.291	1.1889	1.23911	0.216414	5.49361	3.93793e-08	6.89977e-07	Cinnamoyl-CoA reductase	vv10940Phenylpropanoid_biosynthesis
VIT_02s0012g00170	657.589	-2.21444	-2.64248	0.403157	-5.49274	3.95735e-08	6.92738e-07	1,4-alpha-D-glucan maltohydrolase	vv10500Starch_and_sucrose_metabolism
VIT_15s0021g02070	42.6698	-1.83136	-2.04553	0.33346	-5.49199	3.9744e-08	6.95079e-07	Unknown protein	0
VIT_05s0029g00330	202.306	-1.08587	-1.12368	0.198048	-5.48289	4.18442e-08	7.30456e-07	Adenosylhomocysteinase (S-adenosyl-L-homocysteine hydrolase)	vv10271Methionine_metabolism vv10450Selenoamino_acid_metabolism
VIT_07s0031g01710	51.756	-1.5215	-1.63501	0.277898	-5.47501	4.37476e-08	7.61571e-07	WRKY DNA-binding protein 51	vv60066WRKY
VIT_13s0067g03180	50.1156	-1.51026	-1.62113	0.275915	-5.47364	4.40894e-08	7.66109e-07	Unknown protein	0
VIT_13s0064g00580	149.527	1.04223	1.07576	0.190706	5.4651	4.62638e-08	8.02416e-07	FK506-binding protein 4/5 TWD1 (twisted dwarf 1)	vv50108Accessory_factors_involved_in_transport
VIT_10s0405g00040	18.4273	2.35879	2.97557	0.431699	5.46398	4.65575e-08	8.06147e-07	Auxin-responsive protein	vv30003Auxin_signaling
VIT_01s0010g02200	43.8946	1.67119	1.82777	0.305858	5.46395	4.65643e-08	8.06147e-07	Zinc finger (C3HC4-type ring finger)	vv60078Other_zf-C3HC4
VIT_01s0026g00960	124.229	1.0483	1.08258	0.192052	5.45844	4.80348e-08	8.30084e-07	Unknown protein	0
VIT_06s0061g01380	87.8336	-1.32838	-1.40115	0.243359	-5.45851	4.80138e-08	8.30084e-07	Pop3 peptide	0
VIT_12s0059g00760	13.6153	-2.54915	-3.47431	0.467472	-5.45306	4.95113e-08	8.54037e-07	Adenosine 5' phosphosulfate reductase	vv10920Sulfur_metabolism
VIT_16s0022g00510	928.363	1.7491	1.93158	0.32083	5.45179	4.98661e-08	8.58587e-07	Heat shock 22 kDa protein	0
VIT_04s0023g02690	30.5802	-1.90988	-2.16474	0.350903	-5.44274	5.2466e-08	9.0007e-07	Beta-galactosidase	vv10052Galactose_metabolism vv10511N-Glycan_degradation vv10600Sphingolipid_metabolism
VIT_16s0098g01750	98.2775	-1.18804	-1.23931	0.218324	-5.44163	5.27951e-08	9.04895e-07	Unknown protein	0
VIT_00s0397g00010	130.583	-1.08528	-1.12381	0.199472	-5.44077	5.30516e-08	9.08466e-07	HcrVf1 protein	vv34626Plant-pathogen_interaction
VIT_11s0016g04670	46.3283	-1.9324	-2.20013	0.355868	-5.43011	5.63185e-08	9.61793e-07	No hit	0
VIT_02s0025g02880	56.9206	1.44683	1.54469	0.26699	5.41905	5.99161e-08	1.01883e-06	Subtilase	vv50101Channels_and_pores
VIT_10s0003g03580	22.8345	2.12109	2.51475	0.39153	5.41745	6.04565e-08	1.02689e-06	Aquaporin PIP3	vv50101Channels_and_pores
VIT_09s0054g01520	90.3194	-1.32889	-1.40307	0.245361	-5.41607	6.09248e-08	1.03392e-06	Beta-amyrin synthase	vv10900Terpenoid_biosynthesis
VIT_03s0038g01670	32.4171	1.82353	2.0441	0.336839	5.41367	6.17444e-08	1.04688e-06	R protein PRF disease resistance protein	vv34627R_proteins_from_Plant-pathogen_interaction
VIT_01s0011g04720	128.356	-1.1444	-1.1904	0.211511	-5.41059	6.28185e-08	1.06223e-06	Multi copper oxidase type 1	0
VIT_01s0011g04810	174.54	1.03759	1.07133	0.19183	5.40891	6.34081e-08	1.07124e-06	Unknown protein	0
VIT_10s0003g03650	49.62	-1.64795	-1.80156	0.304793	-5.40676	6.41742e-08	1.08322e-06	Beta-amyrin synthase	vv10900Terpenoid_biosynthesis
VIT_11s0065g00130	60.1183	-1.62101	-1.76577	0.300647	-5.39174	6.97785e-08	1.17467e-06	Taxane 10-beta-hydroxylase	vv10904Diterpenoid_biosynthesis
VIT_01s0011g04990	74.4476	1.59516	1.73222	0.296372	5.38229	7.3546e-08	1.23369e-06	Chaperonin	0
VIT_13s0019g02210	106.457	-1.16125	-1.21016	0.215919	-5.37817	7.52458e-08	1.26108e-06	Sterol 4-alpha-methyl-oxidase 1 (SMO1)	vv10100Biosynthesis_of_steroids
VIT_05s0020g02720	11.9838	2.67141	4.0629	0.497183	5.3731	7.73956e-08	1.29482e-06	7S globulin precursor, basic	0
VIT_08s0007g02800	99.4822	-1.12572	-1.17019	0.209525	-5.37274	7.7549e-08	1.29623e-06	Pro-X carboxypeptidase Lysosomal	0
VIT_17s0000g06190	278.049	1.01867	1.05115	0.189657	5.37112	7.82483e-08	1.30677e-06	Myb domain protein 94	vv60044MYB
VIT_04s0044g00040	34.8087	-1.76648	-1.96598	0.329151	-5.36677	8.0159e-08	1.33396e-06	Dirigent	0
VIT_19s0014g03160	201.163	1.03537	1.06952	0.192944	5.3662	8.04138e-08	1.33702e-06	NADPH:protochlorophyllide oxidoreductase	vv10860Porphyrin_and_chlorophyll_metabolism
VIT_07s0129g00460	110.928	1.42728	1.52396	0.266314	5.35941	8.34962e-08	1.3834e-06	Prolyl 4-hydroxylase	vv10330Arginine_and_proline_metabolismis
VIT_00s0269g00130	41.3474	1.71383	1.89474	0.319841	5.35838	8.39704e-08	1.39004e-06	Ankyrin	0
VIT_12s0059g00110	36.9849	1.73113	1.91834	0.323444	5.35218	8.6903e-08	1.43607e-06	Ankyrin repeat	vv50108Accessory_factors_involved_in_transport
VIT_06s0004g08080	61.4453	-1.47385	-1.58109	0.275659	-5.34663	8.96057e-08	1.47814e-06	Zinc finger (C3HC4-type ring finger)	vv60078Other_zf-C3HC4
VIT_13s0084g00560	81.0283	-1.63803	-1.7908	0.30639	-5.34624	8.98009e-08	1.48007e-06	CF2	vv34626Plant-pathogen_interaction
VIT_05s0094g01220	31.4961	-1.84156	-2.07617	0.345104	-5.33624	9.48949e-08	1.5613e-06	CYP706A6	0
VIT_12s0028g02380	72.7028	1.36996	1.4552	0.256763	5.33551	9.52764e-08	1.56621e-06	Unknown protein	0
VIT_04s0008g06640	45.0161	-1.53245	-1.65591	0.287474	-5.33075	9.78061e-08	1.60501e-06	Endomembrane protein 70, TM4 ;	0
VIT_07s0104g00350	26.4701	1.94506	2.23506	0.365045	5.32827	9.91541e-08	1.6243e-06	Circadian clock coupling factor ZGT	0
VIT_08s0032g00700	69.4527	-1.37608	-1.46226	0.258338	-5.32668	1.00026e-07	1.63716e-06	CXE carboxylesterase	0
VIT_09s0018g01790	76.7911	1.26502	1.33073	0.237535	5.3256	1.00621e-07	1.64547e-06	Integral membrane Yip1 family protein	vv50110Protein_coat
VIT_14s0006g01610	17.0443	2.31109	2.91681	0.434328	5.32108	1.03152e-07	1.6854e-06	PMI2 (plastid movement impaired 2)	0
VIT_13s0074g00470	72.4426	-1.2866	-1.3561	0.241809	-5.32073	1.03351e-07	1.6872e-06	OTU cysteine protease	0
VIT_09s0002g04020	177.257	-1.11031	-1.15361	0.208683	-5.32055	1.03453e-07	1.68741e-06	Aquaporin DELTA-TIP	vv50101Channels_and_pores
VIT_00s0194g00180	229.341	1.20464	1.26074	0.226489	5.31873	1.04496e-07	1.70295e-06	Unknown protein	0
VIT_11s0037g00020	74.3588	1.36238	1.44616	0.25628	5.31598	1.06083e-07	1.72733e-06	No hit	0
VIT_06s0004g02060	103.279	-1.12802	-1.17369	0.212287	-5.31366	1.07445e-07	1.748e-06	Aldehyde dehydrogenase 3B1	vv10010Glycolysis vv10071Fatty_acid_metabolism vv10220Urea_cycle_and_metabolism_of_amino_groups vv10280Valine_leucine_and_isoleucine_degradation vv10340Histidine_metabolism vv10410Beta-alanine_metabolism vv10561Glycerolipid_metabolism vv10620Pyruvate_metabolism
VIT_10s0071g01100	39.7829	1.7639	1.96811	0.332308	5.30804	1.10812e-07	1.79967e-06	Alpha-galactosidase precursor	vv10052Galactose_metabolism vv10561Glycerolipid_metabolism
VIT_02s0025g01040	26.9471	-1.877	-2.13429	0.353745	-5.30608	1.1201e-07	1.81445e-06	Receptor protein kinase	0
VIT_07s0191g00140	129.171	1.05795	1.09547	0.199466	5.30391	1.13349e-07	1.83456e-06	Signal transducer	0
VIT_19s0014g00450	45.4113	-1.55347	-1.6849	0.293146	-5.29931	1.1624e-07	1.87974e-06	PMR5 (powdery mildew resistant 5)	0
VIT_14s0068g00840	91.0863	1.29815	1.36999	0.245	5.29855	1.16726e-07	1.88599e-06	RBR1 (retinoblastoma-related 1)	vv44110Cell_cycle vv60051RB
VIT_13s0019g04440	33.2404	-1.81222	-2.03766	0.342195	-5.29585	1.18462e-07	1.9124e-06	Zinc finger (C3HC4-type ring finger)	vv60078Other_zf-C3HC4
VIT_09s0002g02050	31.3153	1.76442	1.97173	0.334014	5.28247	1.27455e-07	2.04883e-06	1-deoxy-D-xylulose 5-phosphate synthase	vv10100Biosynthesis_of_steroids
VIT_18s0001g12770	83.6831	1.16821	1.22015	0.221439	5.27556	1.32352e-07	2.12213e-06	Trichohyalin AUL1 (auxin-like 1 protein)	0
VIT_12s0035g01900	52.16	1.61321	1.76479	0.305908	5.27352	1.3383e-07	2.14401e-06	Pectinesterase family	vv40006Cell_wall
VIT_03s0063g00860	15.458	-2.39723	-3.14237	0.454641	-5.27281	1.34353e-07	2.15056e-06	Serine carboxypeptidase	0
VIT_06s0061g00040	50.7829	-1.79855	-2.02015	0.341221	-5.27092	1.3574e-07	2.16909e-06	Hexokinase 6	vv10010Glycolysis vv10051Fructose_and_mannose_metabolism vv10052Galactose_metabolism vv10500Starch_and_sucrose_metabolism vv10530Aminosugars_metabolism
VIT_04s0044g00970	24.5062	2.13418	2.57672	0.405156	5.26756	1.38251e-07	2.20547e-06	Unknown protein	0
VIT_16s0050g00980	29.2817	2.01499	2.36489	0.382912	5.26227	1.42285e-07	2.26409e-06	ferric reduction oxidase 2	vv50105Transport_electron_carriers
VIT_11s0016g03240	58.991	-1.45607	-1.56327	0.276946	-5.25761	1.4594e-07	2.3203e-06	Avr9/Cf-9 rapidly elicited protein 146	0
VIT_02s0025g03410	104.1	1.08442	1.12584	0.206608	5.24869	1.53184e-07	2.42527e-06	MurE pigment defective embryo (PDE316)	0
VIT_16s0039g02380	110.626	-1.18956	-1.2451	0.226638	-5.24871	1.53166e-07	2.42527e-06	Disease resistance family protein	0
VIT_00s1286g00010	330.773	1.18721	1.24239	0.226282	5.24658	1.54948e-07	2.45114e-06	Stress-induced-phosphoprotein 1	0
VIT_07s0031g02950	254.837	-1.19944	-1.25661	0.228844	-5.2413	1.5945e-07	2.51233e-06	Ammonium transporter 2	vv50101Channels_and_pores
VIT_14s0006g01420	17.1201	-2.25783	-2.83158	0.430781	-5.24126	1.59481e-07	2.51233e-06	Ser/Thr receptor kinase	0
VIT_08s0007g01680	36.0797	1.7175	1.90855	0.327836	5.23889	1.61541e-07	2.54054e-06	Ceramidase	vv10600Sphingolipid_metabolism
VIT_04s0008g01500	44.6429	2.76107	4.62045	0.527263	5.23662	1.63546e-07	2.56392e-06	Heat shock protein 17.6 kDa class II	vv24141Protein_processing_in_endoplasmic_reticulum
VIT_04s0008g02900	187.188	1.0685	1.1082	0.204045	5.23659	1.63571e-07	2.56392e-06	Protein disulfide isomerase	0
VIT_17s0000g06820	39.0191	-1.61141	-1.76504	0.307794	-5.23534	1.64678e-07	2.57913e-06	Zinc finger (C2H2 type) family	vv60017C2H2
VIT_08s0056g00250	44.5288	-1.50486	-1.62632	0.287617	-5.23218	1.67523e-07	2.62152e-06	Harpin-induced 1	0
VIT_17s0000g07210	94.9633	-1.16989	-1.22307	0.223715	-5.2294	1.70065e-07	2.6569e-06	flavonoid 3'-hydroxylase [Vitis vinifera]	vv10941Flavonoid_biosynthesis
VIT_12s0035g01820	38.3908	-1.83139	-2.07349	0.350334	-5.22756	1.71764e-07	2.67901e-06	Proton-dependent oligopeptide transport (POT) family protein	vv50122Porters_cat_7_to_17
VIT_01s0011g00400	20.343	-2.09928	-2.51582	0.40171	-5.22586	1.73349e-07	2.7015e-06	Nuclear transport factor 2 (NTF2)	vv50133Primary_active_transporter_cat_A9_to_A18
VIT_09s0002g07860	44.6223	1.68581	1.86679	0.322873	5.22128	1.7769e-07	2.76459e-06	Glycerol kinase	vv10561Glycerolipid_metabolism
VIT_06s0004g02830	53.8643	1.39912	1.49486	0.268268	5.21536	1.83461e-07	2.85202e-06	Unknown protein	0
VIT_08s0007g05810	72.7874	-1.33721	-1.41987	0.256461	-5.21408	1.84733e-07	2.86943e-06	Calmodulin-binding, plant	0
VIT_01s0010g03880	66.0728	1.36536	1.45395	0.261898	5.21334	1.85466e-07	2.87845e-06	Unknown protein	0
VIT_02s0025g04610	65.144	-1.55005	-1.68452	0.297453	-5.21106	1.8776e-07	2.91166e-06	DTDP-D-glucose 4,6-dehydratase	vv10520Nucleotide_sugars_metabolism
VIT_05s0077g02260	58.637	-1.34903	-1.43415	0.258925	-5.21012	1.88718e-07	2.92412e-06	Nodulin MtN3 family	0
VIT_08s0007g04770	36.0801	1.65762	1.82976	0.318241	5.20869	1.90182e-07	2.9444e-06	Zinc finger (C2H2 type) family	vv60017C2H2
VIT_03s0038g01960	8.5418	2.75801	5.62002	0.529596	5.20776	1.91133e-07	2.95669e-06	Proline-rich family protein	0
VIT_06s0004g01430	121.811	1.26867	1.33832	0.243953	5.20047	1.98785e-07	3.06752e-06	ABA glucosidase	vv11013ABA_biosynthesis
VIT_03s0038g01620	67.6212	1.30152	1.378	0.25029	5.20006	1.99221e-07	3.07174e-06	R protein MLA10	vv34627R_proteins_from_Plant-pathogen_interaction
VIT_10s0003g05380	24.7784	-1.93281	-2.23664	0.371833	-5.19806	2.01381e-07	3.10252e-06	Cytochrome b5-like Fatty acid hydroxylase	0
VIT_19s0015g00270	188.604	1.07886	1.12076	0.207686	5.19465	2.051e-07	3.15467e-06	No hit	0
VIT_00s0524g00010	50.6775	1.41604	1.51702	0.272616	5.19427	2.05528e-07	3.15868e-06	Armadillo/beta-catenin repeat protein / U-box domain-containing protein	0
VIT_15s0046g01830	193.441	-1.00889	-1.04264	0.194391	-5.18999	2.10307e-07	3.22687e-06	Pentatricopeptide (PPR) repeat-containing protein	0
VIT_04s0069g00720	112.129	1.05609	1.09536	0.203674	5.18518	2.15808e-07	3.30859e-06	Glutamate receptor protein	vv50101Channels_and_pores
VIT_05s0102g00600	42.9075	1.60512	1.76017	0.309986	5.17805	2.24222e-07	3.4306e-06	No hit	0
VIT_17s0000g04920	9.06903	2.68788	4.7181	0.519876	5.17023	2.33804e-07	3.57289e-06	Histidine kinase (AHK3)	vv30007Cytokinin_signaling
VIT_00s1364g00010	97.3428	-1.13162	-1.18098	0.219374	-5.1584	2.49067e-07	3.79998e-06	Isochorismatase hydrolase	vv10130Ubiquinone_biosynthesis
VIT_05s0077g02150	74.7337	1.28761	1.36294	0.249631	5.15806	2.49525e-07	3.80389e-06	Chalcone reductase	vv10941Flavonoid_biosynthesis
VIT_18s0117g00050	288.397	1.00347	1.03727	0.194577	5.15717	2.50708e-07	3.81885e-06	R protein L6	vv34627R_proteins_from_Plant-pathogen_interaction
VIT_11s0016g00120	149.767	-1.03504	-1.07237	0.200978	-5.15001	2.60478e-07	3.96127e-06	Omega-6 fatty acid desaturase, chloroplast (FAD6) (FADC)	vv11040Biosynthesis_of_unsaturated_fatty_acids
VIT_08s0040g02740	40.4811	-1.53789	-1.67392	0.298613	-5.1501	2.60343e-07	3.96127e-06	Pectate lyase	vv40006Cell_wall
VIT_09s0002g00890	37.1113	-1.72215	-1.92367	0.334872	-5.14269	2.7083e-07	4.11208e-06	Jasmonate ZIM-domain protein 1	vv30011Jasmonate_signaling vv60069ZIM
VIT_14s0083g00410	104.357	-1.08804	-1.13213	0.212187	-5.12775	2.93225e-07	4.44141e-06	Unknown	0
VIT_17s0000g09710	225.882	-1.19716	-1.25695	0.233644	-5.12384	2.99369e-07	4.53083e-06	Leucine-rich repeat transmembrane protein kinase	0
VIT_03s0017g00550	124.09	1.0933	1.13827	0.213547	5.11971	3.06006e-07	4.62387e-06	Beta-ureidopropionase	vv10240Pyrimidine_metabolism vv10410Beta-alanine_metabolism vv10770Pantothenate_and_CoA_biosynthesis
VIT_16s0039g00490	84.5766	1.16643	1.22188	0.2281	5.11367	3.15954e-07	4.77038e-06	Unknown protein	0
VIT_07s0031g00660	140.798	-1.07703	-1.11987	0.210705	-5.11156	3.19513e-07	4.82026e-06	Unknown protein	0
VIT_18s0072g00370	62.6847	-1.29102	-1.36825	0.252807	-5.10675	3.27742e-07	4.93258e-06	Cellulose synthase CESA2	vv40006Cell_wall
VIT_07s0031g00610	74.3261	-1.22384	-1.28926	0.240403	-5.09078	3.56586e-07	5.34115e-06	Remorin	0
VIT_18s0001g02690	17.5277	2.29063	2.96795	0.45012	5.08892	3.601e-07	5.38952e-06	Unknown protein	0
VIT_18s0001g10600	13.4374	2.37051	3.19645	0.465978	5.08717	3.6345e-07	5.43535e-06	Unknown	0
VIT_08s0007g06870	41.1432	-1.52473	-1.66112	0.299873	-5.08459	3.68425e-07	5.50539e-06	Zinc finger protein 8	vv60017C2H2
VIT_06s0004g06910	49.2186	-1.55447	-1.69949	0.305874	-5.08208	3.73333e-07	5.57431e-06	Unknown protein	0
VIT_08s0007g03110	50.6093	1.42476	1.53277	0.280533	5.07875	3.79917e-07	5.65921e-06	Transposon protein, Mutator sub-class	0
VIT_03s0038g00360	86.5091	-1.21322	-1.27689	0.239006	-5.07608	3.85295e-07	5.72577e-06	Isochorismatase hydrolase	vv10130Ubiquinone_biosynthesis
VIT_11s0016g05360	22.9206	1.94323	2.27865	0.383004	5.07367	3.90221e-07	5.79442e-06	Phospholipase D alpha 1 precursor (PLD 1) (Choline phosphatase 1)	vv10564Glycerophospholipid_metabolism vv10565Ether_lipid_metabolism vv30001ABA_signaling vv34020Calcium_signaling_pathway vv50110Protein_coat
VIT_19s0014g03500	88.9426	1.10916	1.15719	0.218664	5.07242	3.92788e-07	5.82796e-06	Unknown protein	0
VIT_19s0093g00310	95.3777	1.20604	1.26904	0.237832	5.071	3.95739e-07	5.86713e-06	Glutathione S-transferase 8 GSTU19	vv10480Glutathione_metabolism
VIT_09s0002g05190	45.8259	1.47587	1.59898	0.291603	5.06124	4.16538e-07	6.15134e-06	No hit	0
VIT_08s0007g01050	26.282	1.85972	2.14584	0.367786	5.05653	4.26952e-07	6.30021e-06	Aldo-keto reductase	vv10040Pentose_glucuronate_interconversion vv10051Fructose_and_mannose_metabolism vv10052Galactose_metabolism vv10561Glycerolipid_metabolism vv10620Pyruvate_metabolism
VIT_13s0064g01470	46.7506	-1.64236	-1.82162	0.325201	-5.05029	4.41149e-07	6.49954e-06	Urophorphyrin III methylase	vv10860Porphyrin_and_chlorophyll_metabolism
VIT_08s0007g04780	19.1464	2.08258	2.5329	0.412596	5.0475	4.47635e-07	6.58484e-06	Aquaporin GAMMA-TIP	vv50101Channels_and_pores
VIT_14s0108g01210	68.1758	1.26706	1.3416	0.25115	5.04502	4.53465e-07	6.66541e-06	HYP1 (hypothetical protein 1)	0
VIT_14s0066g01690	16.528	-2.25592	-2.90943	0.447174	-5.04485	4.53889e-07	6.66645e-06	Pathogen-inducible alpha-dioxygenase	vv10592alpha-Linolenic_acid_metabolism
VIT_11s0118g00320	71.3786	1.18965	1.25058	0.236134	5.03801	4.70387e-07	6.90339e-06	Transposase	0
VIT_08s0007g01190	35.8347	1.64279	1.82506	0.326256	5.03528	4.77139e-07	6.99705e-06	S-receptor kinase	0
VIT_05s0049g00550	7.35699	2.73006	8.61678	0.54271	5.03041	4.89421e-07	7.16603e-06	No hit	0
VIT_05s0077g02180	122.957	1.05484	1.09683	0.210068	5.02142	5.12907e-07	7.49829e-06	Chalcone reductase	vv10941Flavonoid_biosynthesis
VIT_18s0001g14480	18.357	2.23413	2.87026	0.445177	5.01852	5.20704e-07	7.60051e-06	Thaumatin SCUTL1	0
VIT_18s0001g05030	85.8384	-1.1412	-1.19506	0.227647	-5.01302	5.35822e-07	7.80911e-06	Glucan 1,3-beta-glucosidase precursor	vv10500Starch_and_sucrose_metabolism
VIT_18s0001g08040	12.9363	-2.34684	-3.18155	0.468244	-5.01201	5.3865e-07	7.84428e-06	Basic helix-loop-helix (bHLH) family	vv60011BHLH
VIT_11s0016g05780	9.66647	2.55301	4.16407	0.511883	4.98748	6.11719e-07	8.86735e-06	No hit	0
VIT_01s0150g00210	23.5832	1.89798	2.21709	0.380774	4.98453	6.21123e-07	8.99675e-06	CYP51A	vv10100Biosynthesis_of_steroids
VIT_07s0104g01220	16.8699	2.12559	2.64431	0.427199	4.97564	6.50329e-07	9.40536e-06	Unknown protein	0
VIT_00s0454g00040	25.4727	-1.90364	-2.22751	0.383008	-4.97024	6.68707e-07	9.65637e-06	Subtilisin protease	0
VIT_18s0001g01250	17.0553	-2.14145	-2.68319	0.43087	-4.97005	6.69343e-07	9.65818e-06	Senescence-inducible chloroplast stay-green protein 2	0
VIT_06s0004g02720	69.6235	-1.20331	-1.26873	0.242537	-4.96134	7.00083e-07	1.00786e-05	Pleckstriny (PH) domain-containing protein	0
VIT_14s0030g01230	55.0224	1.31984	1.4084	0.266161	4.95879	7.0932e-07	1.01961e-05	No hit	0
VIT_09s0054g01220	63.9172	-1.30685	-1.3927	0.263855	-4.9529	7.3115e-07	1.04859e-05	Cycloartenol synthase	vv10100Biosynthesis_of_steroids
VIT_15s0021g02790	81.8821	1.21215	1.2791	0.244778	4.95203	7.34448e-07	1.05252e-05	ATELC/ELC	vv50111Tethering_factors
VIT_19s0085g01010	65.2661	1.24316	1.31629	0.251056	4.95173	7.35558e-07	1.05332e-05	No hit	0
VIT_00s2342g00010	38.1127	1.61312	1.78929	0.3259	4.94975	7.4308e-07	1.06328e-05	PUB9 (plant U- box 9)	0
VIT_08s0007g00040	55.0254	-1.33988	-1.4338	0.270865	-4.94668	7.54902e-07	1.0786e-05	Histone H4	0
VIT_13s0064g00440	56.0087	-1.30932	-1.39645	0.26484	-4.94383	7.6604e-07	1.09365e-05	24-sterol C-methyltransferase	vv10100Biosynthesis_of_steroids vv50004Auxin_transport
VIT_12s0035g01210	92.5054	-1.0987	-1.14796	0.222254	-4.94344	7.67578e-07	1.09482e-05	Cytochrome c	vv50135Primary_active_transporter_cat_D3_to_E2
VIT_07s0031g02550	67.977	-1.34193	-1.43668	0.271529	-4.9421	7.72839e-07	1.10086e-05	ABC transporter G member 14	vv52010ABC_transporters
VIT_05s0020g00440	30.6256	-1.67418	-1.87747	0.339039	-4.93802	7.89205e-07	1.12248e-05	Boron transporter-like protein 1	vv50124Porters_cat_30_to_64
VIT_05s0062g01160	242.63	-2.14163	-2.66431	0.433913	-4.93563	7.98937e-07	1.13461e-05	Pectinesterase family	vv40006Cell_wall
VIT_00s0400g00020	89.8212	-1.18348	-1.24617	0.239866	-4.93394	8.05882e-07	1.14276e-05	HcrVf1 protein	0
VIT_19s0015g01750	35.2458	1.60001	1.77436	0.324413	4.932	8.13912e-07	1.15241e-05	WD-40 repeat	0
VIT_11s0016g01020	136.386	-1.0609	-1.10508	0.215215	-4.92949	8.24441e-07	1.16644e-05	flavonoid 3-monooxygenase	vv10941Flavonoid_biosynthesis
VIT_10s0042g01150	260.64	1.04853	1.09111	0.212804	4.92721	8.34108e-07	1.17924e-05	ARGONAUTE 2 (AGO2)	0
VIT_12s0059g01960	11.6775	-2.41202	-3.48142	0.489686	-4.92565	8.40795e-07	1.18603e-05	Unknown protein	0
VIT_16s0039g01910	35.2837	-1.72219	-1.9489	0.34976	-4.92391	8.48323e-07	1.19576e-05	Vegetative storage protein win4.5	0
VIT_08s0007g03870	25.5895	-1.88579	-2.20506	0.383181	-4.92141	8.59227e-07	1.20842e-05	Phytosulfokines PSK1	0
VIT_01s0011g05030	102.513	-1.25987	-1.33743	0.256133	-4.91882	8.70694e-07	1.22182e-05	Unknown protein	0
VIT_01s0011g04300	19.4759	2.03538	2.47856	0.414431	4.91127	9.0487e-07	1.26514e-05	Receptor serine/threonine kinase PR5K	0
VIT_12s0059g00060	27.1755	1.74904	1.99414	0.356488	4.9063	9.28097e-07	1.29372e-05	Ankyrin repeat	vv50108Accessory_factors_involved_in_transport
VIT_18s0001g09390	101.005	-1.15311	-1.21146	0.235089	-4.90501	9.34248e-07	1.30105e-05	Protein phosphatase 2C	0
VIT_08s0058g00590	34.9855	-1.6154	-1.79742	0.329608	-4.90096	9.53682e-07	1.32255e-05	Macrophage migration inhibitory factor	0
VIT_18s0001g00130	55.3723	1.28287	1.36619	0.261957	4.89724	9.71927e-07	1.34588e-05	Unknown protein	0
VIT_04s0023g00580	15.2684	-2.18242	-2.80265	0.445803	-4.89547	9.80699e-07	1.35703e-05	Auxin-responsive SAUR32	vv30003Auxin_signaling
VIT_19s0014g04640	60.4949	-1.32427	-1.41684	0.270536	-4.89499	9.83105e-07	1.35936e-05	S-locus protein kinase	0
VIT_13s0064g01270	79.4666	1.11179	1.1641	0.227376	4.88963	1.01025e-06	1.39384e-05	TRNA/rRNA methyltransferase (SpoU)	0
VIT_14s0068g01190	62.9687	-1.32247	-1.41484	0.270967	-4.88056	1.05787e-06	1.45317e-05	Aspartate kinase	vv10260Glycine_serine_and_threonine_metabolism vv10300Lysine_biosynthesis
VIT_08s0007g01920	67.1739	-1.27356	-1.35537	0.261161	-4.87655	1.07957e-06	1.48082e-05	MYB divaricata	vv30009Flower_development vv60044MYB
VIT_00s2851g00010	232.308	1.10937	1.16152	0.227515	4.87604	1.08235e-06	1.48356e-05	Stress-induced-phosphoprotein 1	0
VIT_07s0031g03070	9.75954	-2.46903	-3.84006	0.50649	-4.87478	1.08927e-06	1.49196e-05	Isoflavone reductase	vv10943Isoflavonoid_biosynthesis
VIT_10s0116g01670	19.9431	2.10958	2.64946	0.433192	4.86985	1.11685e-06	1.52752e-05	Prephenate dehydratase with ACT region	vv10400Phenylalanine_tyrosine_and_tryptophan_biosynthesis
VIT_11s0016g03580	47.7831	-1.44815	-1.57504	0.298398	-4.85307	1.21562e-06	1.65423e-05	Catalytic	0
VIT_05s0020g02650	43.1065	-1.44322	-1.56958	0.297756	-4.84698	1.25358e-06	1.70342e-05	Unknown protein	0
VIT_10s0071g00850	21.2689	1.8809	2.22022	0.388939	4.83598	1.32489e-06	1.7913e-05	Binding	0
VIT_02s0154g00200	48.9869	-1.4081	-1.52482	0.291256	-4.83456	1.33438e-06	1.80284e-05	Unknown protein	0
VIT_09s0002g03540	107.645	1.03916	1.08254	0.215058	4.83202	1.35152e-06	1.82339e-05	MYB divaricata	vv30009Flower_development vv60044MYB
VIT_08s0040g00800	154.65	-1.02588	-1.06743	0.212385	-4.83027	1.36347e-06	1.8382e-05	Nodulin MtN21	vv50122Porters_cat_7_to_17
VIT_10s0405g00050	39.729	1.49362	1.63879	0.309539	4.82531	1.39789e-06	1.88326e-05	Inositol transporter 4	vv50121Porters_cat_1_to_6
VIT_05s0020g00480	33.2813	1.72493	1.96698	0.357584	4.82386	1.4081e-06	1.89431e-05	Mitochondrial substrate carrier family protein	vv50123Porters_cat_18_to_29
VIT_12s0035g01190	75.6155	-1.15593	-1.21724	0.239652	-4.82335	1.41165e-06	1.89773e-05	AMP-dependent synthetase and ligase	0
VIT_17s0053g00990	7.00282	-2.58292	-5.42188	0.535792	-4.82075	1.43021e-06	1.91996e-05	Alpha-expansin 1 precursor	vv30003Auxin_signaling
VIT_13s0019g03050	7.73117	2.5854	5.49272	0.536547	4.8186	1.4457e-06	1.938e-05	Heat shock protein 17.6 kDa class I	vv24141Protein_processing_in_endoplasmic_reticulum
VIT_04s0008g01410	137.32	-1.02072	-1.06192	0.212146	-4.81142	1.49863e-06	2.00458e-05	Ran-binding protein 1 RanBP1	vv50109Incompletely_characterized_transport_systems
VIT_00s0467g00040	39.9795	-1.5264	-1.68199	0.317237	-4.81155	1.49767e-06	2.00458e-05	No hit	0
VIT_02s0025g03590	52.4547	1.40864	1.528	0.293034	4.8071	1.53133e-06	2.04552e-05	Phospholipid hydroperoxide glutathione peroxidase	vv10480Glutathione_metabolism
VIT_05s0049g01410	55.0688	-1.43243	-1.55798	0.298316	-4.8017	1.57325e-06	2.09708e-05	Phosphate transporter 1	vv50125Porters_cat_66_to_94
VIT_01s0011g04590	62.8725	1.39109	1.5047	0.289743	4.80111	1.57787e-06	2.09878e-05	Zinc finger (C3HC4-type ring finger)	vv60078Other_zf-C3HC4
VIT_19s0015g00110	43.1859	1.47789	1.61832	0.307998	4.79839	1.59948e-06	2.12305e-05	CYP71D10	vv10902Monoterpenoid_biosynthesis
VIT_16s0013g01940	28.2557	-1.70312	-1.9361	0.35514	-4.79564	1.62158e-06	2.14936e-05	Kinase-like protein TMKL1	0
VIT_08s0007g04200	11.901	2.36249	3.44405	0.492913	4.79291	1.64377e-06	2.17725e-05	Late meristem identity1 HB51/LMI1	vv60034HB
VIT_15s0046g00170	12.9766	-2.22781	-2.98907	0.465572	-4.78511	1.70897e-06	2.25885e-05	MYBPA1 protein [Vitis vinifera]	vv60044MYB
VIT_12s0059g00670	71.7254	-1.176	-1.24217	0.246118	-4.77819	1.76884e-06	2.33472e-05	NADP-dependent oxidoreductase	0
VIT_00s2364g00010	40.2408	-1.42647	-1.55221	0.29867	-4.77605	1.78772e-06	2.358e-05	U-box domain-containing protein 8	0
VIT_02s0025g00360	17.8101	-1.9929	-2.44069	0.417418	-4.77434	1.80294e-06	2.37309e-05	1-aminocyclopropane-1-carboxylate synthase	vv10640Propanoate_metabolism vv30008Ethylene_signaling
VIT_18s0166g00010	30.3575	-1.72627	-1.97454	0.36209	-4.76751	1.86519e-06	2.44991e-05	Protein kinase Xa21	vv34626Plant-pathogen_interaction
VIT_06s0004g04230	137.49	-1.10128	-1.15492	0.231037	-4.76669	1.87273e-06	2.45811e-05	Histone H2B1	0
VIT_14s0068g01500	226.569	-2.20334	-2.88032	0.46253	-4.76368	1.90097e-06	2.49344e-05	Glycerophosphoryl diester phosphodiesterase	vv10564Glycerophospholipid_metabolism
VIT_00s0710g00020	60.0332	-1.26576	-1.35022	0.265756	-4.76288	1.90847e-06	2.49987e-05	SNF1-related protein kinase 2.7 SNRK2.7 SRK2F	vv30001ABA_signaling
VIT_08s0007g05360	23.9949	1.75182	2.0192	0.367835	4.76253	1.91185e-06	2.5025e-05	Strictosidine synthase	vv10900Terpenoid_biosynthesis vv10902Monoterpenoid_biosynthesis
VIT_07s0191g00070	74.9347	-1.16023	-1.22391	0.243705	-4.76082	1.92808e-06	2.51851e-05	SNF1-related protein kinase 2.7 SNRK2.7 SRK2F	vv30001ABA_signaling
VIT_06s0004g00150	18.5464	-2.01176	-2.47627	0.422828	-4.75787	1.95644e-06	2.55026e-05	MYR1 (MYB-related protein 1)	vv60029G2-like
VIT_12s0035g01200	76.5619	-1.10336	-1.15771	0.231962	-4.75664	1.96845e-06	2.56238e-05	AMP-dependent synthetase and ligase	0
VIT_03s0063g02670	28.9948	-1.81226	-2.11435	0.381051	-4.75594	1.97523e-06	2.56943e-05	Radialis-like protein 6	vv30009Flower_development vv60044MYB
VIT_18s0041g00010	17.5437	-2.12904	-2.74164	0.447945	-4.7529	2.00516e-06	2.60478e-05	Wall-associated receptor kinase 2	0
VIT_13s0019g03990	83.0741	-1.25491	-1.33745	0.264064	-4.75231	2.01106e-06	2.61064e-05	Unknown protein	0
VIT_08s0058g00290	63.4071	-1.28508	-1.37464	0.270642	-4.74828	2.05156e-06	2.65957e-05	Receptor lectin protein kinase	0
VIT_00s0640g00020	26.495	1.69245	1.92878	0.357032	4.74032	2.13378e-06	2.75857e-05	Cig3	vv23015mRNA_surveillance_pathway vv30007Cytokinin_signaling
VIT_14s0083g00250	6.2525	-2.58511	-8.46297	0.545486	-4.7391	2.14675e-06	2.77345e-05	No hit	0
VIT_07s0031g02720	90.9615	1.05881	1.10707	0.22368	4.7336	2.2057e-06	2.84766e-05	Myosin heavy chain	vv44810Regulation_of_actin_cytoskeleton
VIT_01s0011g00840	196.399	-1.10721	-1.1629	0.234073	-4.73018	2.24317e-06	2.89011e-05	Ankyrin	vv50108Accessory_factors_involved_in_transport
VIT_05s0077g01300	89.4615	-1.03945	-1.08493	0.219977	-4.72528	2.29798e-06	2.9567e-05	Aldo-keto reductase	vv10040Pentose_glucuronate_interconversion vv10051Fructose_and_mannose_metabolism vv10052Galactose_metabolism vv10561Glycerolipid_metabolism vv10620Pyruvate_metabolism
VIT_18s0122g01250	42.4424	-1.40334	-1.52516	0.29709	-4.72362	2.31682e-06	2.9789e-05	No hit	0
VIT_14s0066g01240	48.358	-1.31063	-1.40766	0.277574	-4.72175	2.33824e-06	3.00031e-05	L-aspartate oxidase	vv10252Alanine_and_aspartate_metabolism vv10760Nicotinate_and_nicotinamide_metabolism
VIT_05s0062g01430	19.291	-1.88547	-2.25014	0.399537	-4.71915	2.36838e-06	3.03692e-05	Glycosyl hydrolase family 17 protein	0
VIT_01s0010g01680	56.7222	-1.24874	-1.3317	0.265079	-4.71084	2.46703e-06	3.15914e-05	Glutaredoxin	0
VIT_19s0014g00810	95.7679	-1.07652	-1.12773	0.228648	-4.70818	2.49938e-06	3.19839e-05	RKF1 (receptor-like kinase in flowers 1)	0
VIT_04s0008g06030	168.692	-1.01124	-1.05326	0.214964	-4.70422	2.54833e-06	3.25002e-05	Ribosomal protein L39 (RPL39C) 60S	vv23010Ribosome
VIT_00s0207g00200	46.8974	1.33242	1.4361	0.28343	4.70105	2.58827e-06	3.29651e-05	Integral membrane protein, putative	0
VIT_19s0014g03300	53.6414	-1.3867	-1.50487	0.29504	-4.70004	2.60105e-06	3.31055e-05	NAC domain containing protein 2	vv60046NAC
VIT_19s0015g01890	92.5411	-1.00468	-1.0461	0.213942	-4.69605	2.65235e-06	3.37131e-05	BRL3 (BRI1-like 3)	vv30005Brassinosteroids_signaling
VIT_07s0104g00360	7.48414	2.52319	5.41592	0.537436	4.69487	2.66778e-06	3.38636e-05	Early-responsive to dehydration	0
VIT_16s0050g00990	86.948	-1.01071	-1.05303	0.215412	-4.692	2.70549e-06	3.42961e-05	ferric reduction oxidase 4	vv50105Transport_electron_carriers
VIT_00s0822g00010	33.1839	-1.77854	-2.07004	0.379117	-4.69125	2.71537e-06	3.43983e-05	White-brown complex homolog protein 11	vv52010ABC_transporters
VIT_07s0005g04350	117.497	-1.08147	-1.13382	0.230574	-4.69036	2.72728e-06	3.4503e-05	No hit	0
VIT_00s0705g00010	31.8112	1.57522	1.76142	0.336042	4.68757	2.76473e-06	3.49533e-05	CYP81E1 Isoflavone 2'-hydroxylase	vv10943Isoflavonoid_biosynthesis
VIT_14s0066g02070	28.1532	-1.68738	-1.92664	0.360007	-4.68709	2.77119e-06	3.49647e-05	AAA-type ATPase	0
VIT_18s0001g08320	35.5825	-1.50375	-1.66174	0.32107	-4.68355	2.81954e-06	3.55273e-05	IMP dehydrogenase/GMP reductase	vv10230Purine_metabolism
VIT_18s0001g01320	37.0858	-1.51076	-1.67288	0.323402	-4.67147	2.99056e-06	3.75569e-05	Wall-associated receptor kinase 5	0
VIT_06s0061g01490	42.9644	-1.39187	-1.51402	0.298404	-4.66438	3.09548e-06	3.87716e-05	ABC transporter G member 22	vv52010ABC_transporters
VIT_06s0061g01300	54.4755	-1.23252	-1.31407	0.264551	-4.6589	3.179e-06	3.97649e-05	Prephenate dehydratase	vv10400Phenylalanine_tyrosine_and_tryptophan_biosynthesis
VIT_06s0004g05070	83.902	-1.20438	-1.27997	0.258595	-4.65739	3.20242e-06	4.00313e-05	Zinc transporter (ZIP2)	vv50121Porters_cat_1_to_6
VIT_05s0020g02200	128.902	-1.02996	-1.07555	0.221175	-4.65678	3.21196e-06	4.01239e-05	Inosine-uridine preferring nucleoside hydrolase	vv10230Purine_metabolism vv10760Nicotinate_and_nicotinamide_metabolism
VIT_12s0057g01020	24.1702	-1.83474	-2.17481	0.394105	-4.65547	3.23247e-06	4.03535e-05	fasciclin-like arabinogalactan protein FLA2	vv40006Cell_wall
VIT_13s0019g02450	38.4901	1.45304	1.59637	0.312423	4.65086	3.30558e-06	4.12117e-05	BEL1-like homeodomain protein 9 LSN (LARSON)	vv60034HB
VIT_06s0004g03890	51.315	-1.378	-1.49706	0.296857	-4.64196	3.45111e-06	4.2956e-05	Histone H4	0
VIT_18s0072g00980	40.5956	-1.41064	-1.54048	0.304181	-4.63749	3.52671e-06	4.37951e-05	Leucine-rich repeat protein kinase	0
VIT_00s2485g00010	21.1293	-1.85628	-2.21787	0.400304	-4.63718	3.53187e-06	4.38259e-05	CRK10 (cysteine-rich RLK10)	0
VIT_00s0203g00130	67.9943	-1.37979	-1.50078	0.298658	-4.61997	3.838e-06	4.72261e-05	Equilibrative nucleoside transporter ENT3	vv10908Zeatin_biosynthesis vv50124Porters_cat_30_to_64
VIT_11s0016g02430	44.9592	-1.53529	-1.711	0.332493	-4.61751	3.88377e-06	4.77582e-05	Dual-specific kinase DSK1	0
VIT_07s0005g00170	32.6997	1.75652	2.04657	0.380621	4.61487	3.9334e-06	4.83371e-05	Rubber elongation factor (REF)	0
VIT_02s0025g02920	11.9068	2.19391	3.01262	0.475636	4.61258	3.97697e-06	4.88407e-05	Quercetin 3-O-methyltransferase 1	vv10941Flavonoid_biosynthesis
VIT_11s0103g00550	93.5096	-1.10487	-1.1634	0.239927	-4.60504	4.12389e-06	5.04809e-05	Subtilisin-like serine protease 3	vv50101Channels_and_pores
VIT_18s0001g06150	5.5705	-2.51156	-8.28492	0.546032	-4.59965	4.23199e-06	5.17371e-05	Phosphate-induced protein 1	0
VIT_15s0048g00630	36.9543	-2.48999	-4.77127	0.541732	-4.59635	4.29955e-06	5.24951e-05	Protease inhibitor/seed storage/lipid transfer protein (LTP)	0
VIT_18s0001g12440	15.6494	2.05337	2.64389	0.448454	4.57877	4.6772e-06	5.67392e-05	No hit	0
VIT_12s0059g00030	17.6627	-1.92434	-2.36426	0.421216	-4.56854	4.91134e-06	5.93889e-05	Unknown protein	0
VIT_15s0048g01930	23.0949	1.7073	1.97855	0.374065	4.56419	5.01435e-06	6.05183e-05	ATPP2-A13	0
VIT_14s0219g00040	54.8144	1.2334	1.31933	0.27043	4.56089	5.09379e-06	6.13593e-05	Zinc finger (C3HC4-type ring finger)	vv60078Other_zf-C3HC4
VIT_03s0088g00260	5.65175	-2.49003	-8.29157	0.546472	-4.55657	5.19962e-06	6.25145e-05	Serine carboxypeptidase S10	0
VIT_08s0007g01300	7.60726	2.4137	4.45201	0.53036	4.55106	5.33756e-06	6.39694e-05	Glyoxal oxidase	0
VIT_05s0020g03240	61.1422	-1.44176	-1.58836	0.317474	-4.54136	5.58928e-06	6.66479e-05	S-receptor kinase	0
VIT_03s0063g01880	39.3995	1.4321	1.57691	0.315689	4.53641	5.72189e-06	6.7929e-05	Acyl-CoA synthetase long-chain member 2	vv10071Fatty_acid_metabolism vv44146Peroxisome vv50104Group_translocators
VIT_18s0001g06940	41.8313	-1.37491	-1.50067	0.303367	-4.53218	5.83793e-06	6.91762e-05	Purine permease 1 (PUP1)	vv10908Zeatin_biosynthesis vv50122Porters_cat_7_to_17
VIT_13s0158g00360	18.8467	-1.8427	-2.21762	0.406776	-4.53	5.8983e-06	6.97603e-05	Calcium-transporting ATPase 11 ACA11	vv34020Calcium_signaling_pathway vv50131Primary_active_transporter_cat_A2_to_A4
VIT_02s0025g00520	8.01167	-2.35759	-3.9544	0.520464	-4.52979	5.90421e-06	6.97865e-05	No hit	0
VIT_09s0018g01290	23.1987	1.73291	2.02516	0.382912	4.52561	6.02203e-06	7.10838e-05	Unknown protein	0
VIT_11s0037g00010	45.0511	1.41288	1.55389	0.312766	4.51737	6.26131e-06	7.35928e-05	RAV1-like ethylene-responsive transcription factor	vv30008Ethylene_signaling vv60003AP2_EREBP
VIT_04s0008g05010	128.104	-1.19101	-1.26916	0.263643	-4.5175	6.25752e-06	7.35928e-05	Unknown protein	0
VIT_11s0016g04190	20.0419	-1.91472	-2.36287	0.423969	-4.51619	6.29619e-06	7.39567e-05	Extensin-like protein	vv40006Cell_wall
VIT_13s0067g01180	11.0773	-2.20233	-3.135	0.487742	-4.51535	6.32125e-06	7.4205e-05	Leaf senescence related	0
VIT_07s0031g02610	68.1485	1.37929	1.50739	0.305632	4.51291	6.39455e-06	7.50188e-05	NAC domain containing protein 2	vv60046NAC
VIT_13s0019g05150	57.2151	1.16972	1.24412	0.259429	4.50884	6.51845e-06	7.63301e-05	Unknown protein	0
VIT_16s0050g01900	70.5837	-1.0714	-1.1273	0.238088	-4.5	6.79521e-06	7.9325e-05	Leucine-rich repeat protein kinase	0
VIT_18s0001g07650	14.7842	-1.96861	-2.48577	0.437867	-4.4959	6.92778e-06	8.07727e-05	VIN3	vv30009Flower_development
VIT_02s0087g00930	30.9957	1.53003	1.71673	0.34047	4.49389	6.99344e-06	8.13876e-05	9-cis-epoxycarotenoid dioxygenase	vv10906Carotenoid_biosynthesis vv11013ABA_biosynthesis vv30001ABA_signaling
VIT_03s0017g00710	74.5813	1.08088	1.13839	0.240563	4.49312	7.01865e-06	8.16307e-05	flavonol synthase	vv10941Flavonoid_biosynthesis
VIT_18s0001g00030	218.655	-1.74829	-2.05426	0.390005	-4.48275	7.36886e-06	8.53884e-05	CYP87A2	0
VIT_11s0016g01880	65.5	1.23919	1.33099	0.276515	4.48147	7.41315e-06	8.58086e-05	Lycopene epsilon cyclase, chloroplast precursor	vv10906Carotenoid_biosynthesis
VIT_14s0083g01140	13.5177	2.0407	2.66782	0.455408	4.48103	7.4282e-06	8.59178e-05	B12D	0
VIT_04s0008g03610	60.9115	-1.12499	-1.19118	0.251245	-4.47766	7.54645e-06	8.71788e-05	Xylan synthase	vv10500Starch_and_sucrose_metabolism vv10520Nucleotide_sugars_metabolism
VIT_01s0011g05270	52.2421	1.2094	1.29355	0.270312	4.4741	7.67328e-06	8.85357e-05	Protein BCCIP homolog	0
VIT_17s0000g01050	24.7581	1.63088	1.87123	0.364632	4.47269	7.72429e-06	8.90699e-05	Corticosteroid 11-beta-dehydrogenase isozyme 1	vv10140C21-Steroid_hormone_metabolism
VIT_16s0013g01950	14.2331	1.99988	2.57529	0.447179	4.47221	7.74139e-06	8.92125e-05	Hexose transporter [Vitis vinifera]	vv50121Porters_cat_1_to_6
VIT_14s0006g01400	36.4269	-1.52331	-1.71038	0.341783	-4.45696	8.31312e-06	9.55098e-05	Calmodulin	vv34020Calcium_signaling_pathway vv34626Plant-pathogen_interaction
VIT_00s0204g00020	99.9384	1.03124	1.08178	0.231622	4.45226	8.49712e-06	9.75052e-05	Transcription factor	vv60062Trihelix
VIT_06s0004g05770	5.27453	2.43256	8.13751	0.5467	4.44953	8.60582e-06	9.86926e-05	Heat shock protein 17.6 kDa class I	vv24141Protein_processing_in_endoplasmic_reticulum
VIT_14s0060g01470	136.948	-1.1475	-1.21901	0.257966	-4.44827	8.65662e-06	9.92149e-05	Calmodulin-binding protein	vv34020Calcium_signaling_pathway vv34626Plant-pathogen_interaction
VIT_08s0058g01460	13.3235	2.03513	2.67204	0.458462	4.43903	9.03657e-06	0.000103319	1,4-beta-mannan endohydrolase	vv10051Fructose_and_mannose_metabolism
VIT_13s0101g00460	45.6754	1.31836	1.43342	0.297042	4.43828	9.06791e-06	0.000103614	No hit	0
VIT_05s0102g00620	64.4069	1.26349	1.36229	0.285041	4.43268	9.3071e-06	0.000106155	No hit	0
VIT_07s0005g01360	25.881	1.57995	1.79836	0.356499	4.43184	9.3431e-06	0.000106437	Zinc finger (C3HC4-type ring finger)	vv60078Other_zf-C3HC4
VIT_11s0016g05400	57.5544	1.1635	1.23956	0.262623	4.4303	9.41015e-06	0.000107072	Unknown protein	0
VIT_16s0100g00720	42.1693	1.49167	1.6687	0.337014	4.42614	9.59331e-06	0.000108893	Heat shock transcription factor B2A	vv60037HSF
VIT_11s0016g04570	98.7392	-1.05264	-1.10735	0.237878	-4.42513	9.63836e-06	0.000109314	RKL1 (Receptor-like kinase 1)	0
VIT_02s0025g03100	59.1083	1.11413	1.18021	0.25196	4.42184	9.78639e-06	0.000110819	Cinnamyl alcohol dehydrogenase	vv10940Phenylpropanoid_biosynthesis
VIT_07s0031g01370	47.8225	-1.28875	-1.3959	0.291534	-4.4206	9.84295e-06	0.000111392	flavonoid 3-monooxygenase	vv10941Flavonoid_biosynthesis
VIT_06s0004g05940	67.8708	-1.13817	-1.20931	0.25751	-4.41989	9.8749e-06	0.000111687	Uncoupling protein 1	vv50123Porters_cat_18_to_29
VIT_19s0014g04540	49.2238	-1.31407	-1.42887	0.298136	-4.40761	1.04519e-05	0.000118001	S-locus protein kinase	0
VIT_12s0142g00800	41.2733	-1.39047	-1.53039	0.315697	-4.40444	1.06057e-05	0.000119523	Leucine-rich repeat protein kinase	0
VIT_06s0061g00220	61.103	1.11211	1.1786	0.252678	4.40128	1.07615e-05	0.000121206	Transcription initiation factor TFIIB	vv23022Basal_transcription_factors
VIT_11s0016g05740	21.6244	-1.67101	-1.94654	0.379682	-4.40107	1.07719e-05	0.000121251	Calmodulin-5 (CAM5)	vv34626Plant-pathogen_interaction
VIT_14s0060g00800	26.3608	-1.64381	-1.90167	0.373588	-4.40006	1.08219e-05	0.00012167	Galactinol synthase	vv10052Galactose_metabolism
VIT_13s0084g00570	82.2841	-1.26199	-1.36242	0.28692	-4.39842	1.09044e-05	0.000122356	CF2	vv34626Plant-pathogen_interaction
VIT_14s0219g00080	71.8746	-1.10224	-1.16677	0.25062	-4.39807	1.0922e-05	0.00012243	Unknown protein	0
VIT_09s0002g06070	5.63538	2.40661	8.23092	0.547505	4.39559	1.1047e-05	0.000123758	Late embryogenesis abundant protein	0
VIT_03s0038g03170	7.68382	2.29516	3.87254	0.522633	4.39154	1.12551e-05	0.000125791	Dimethylaniline monooxygenase (N-oxide forming) 2	vv11000Single_reactions
VIT_16s0039g02360	72.8213	-1.16459	-1.24226	0.265244	-4.39065	1.13013e-05	0.000126232	Disease resistance protein (NBS-LRR class)	0
VIT_13s0019g01890	12.6093	-2.06816	-2.79619	0.471625	-4.38518	1.15888e-05	0.000129214	DVL11/RTFL8 (ROTUNDIFOLIA like 8)	0
VIT_18s0001g11630	18.1132	-1.93998	-2.45945	0.44309	-4.37829	1.19615e-05	0.000133056	Allene oxide synthase	vv10592alpha-Linolenic_acid_metabolism
VIT_08s0007g04920	35.6465	1.39517	1.53859	0.318698	4.37773	1.19922e-05	0.000133241	Zinc finger (C3HC4-type ring finger)	vv60078Other_zf-C3HC4
VIT_06s0004g01680	70.9327	-1.08695	-1.14941	0.24846	-4.37477	1.21562e-05	0.000134904	Unknown protein	0
VIT_08s0007g05570	36.2561	-1.39936	-1.54512	0.319989	-4.37314	1.22471e-05	0.000135673	Embryo-abundant protein	0
VIT_06s0004g02680	74.4133	-1.18081	-1.26314	0.270142	-4.37105	1.2365e-05	0.000136899	Lysine decarboxylase	vv10300Lysine_biosynthesis
VIT_14s0060g00120	32.2427	-1.49505	-1.67966	0.342044	-4.37091	1.23729e-05	0.000136906	Germin-like protein 2 [Vitis vinifera]	0
VIT_01s0011g05180	75.0318	1.20251	1.29026	0.275144	4.37048	1.23972e-05	0.000137015	Bet v I allergen	0
VIT_16s0050g00140	20.6768	-1.73014	-2.0534	0.395866	-4.37052	1.23951e-05	0.000137015	Heavy-metal-associated domain-containing protein	0
VIT_07s0151g00830	46.3373	1.31534	1.43454	0.301482	4.3629	1.28349e-05	0.000141521	HSP20 chaperone	0
VIT_11s0016g05590	72.8542	-1.22018	-1.31217	0.279899	-4.35935	1.30448e-05	0.000143668	Axial regulator YABBY5	vv60019C2C2-YABBY
VIT_00s0374g00020	40.7267	-1.45661	-1.62607	0.334403	-4.35585	1.32551e-05	0.000145729	S-locus lectin protein kinase	0
VIT_02s0033g00130	82.6998	1.0422	1.09708	0.239363	4.35404	1.3365e-05	0.000146766	Cis-zeatin O-beta-D-glucosyltransferase	vv10908Zeatin_biosynthesis
VIT_00s1543g00010	82.873	1.05883	1.11712	0.243362	4.35083	1.35623e-05	0.000148761	Unknown protein	0
VIT_18s0001g11680	13.4164	-2.09401	-2.89739	0.481396	-4.34986	1.36225e-05	0.000149247	Unknown protein	0
VIT_05s0077g00780	40.283	-1.54582	-1.7566	0.355483	-4.3485	1.37072e-05	0.000150001	No hit	0
VIT_02s0012g02190	41.0928	-1.49583	-1.68344	0.344519	-4.34179	1.41328e-05	0.00015439	Cellulose synthase CSLD2	vv40006Cell_wall
VIT_00s0265g00090	5.05261	2.37312	8.0687	0.547399	4.33526	1.45588e-05	0.000158677	Unknown protein	0
VIT_15s0021g00060	10.7157	2.12424	3.03605	0.490061	4.33464	1.45996e-05	0.000158938	Eceriferum 1 (CER1 protein) Sterol desaturase	0
VIT_18s0001g13200	6.39719	-2.3516	-5.25383	0.542693	-4.33321	1.46948e-05	0.000159882	Cytokinin dehydrogenase 5 precursor	vv10908Zeatin_biosynthesis
VIT_16s0098g00600	41.4113	-1.38539	-1.52924	0.319873	-4.33105	1.48397e-05	0.000161273	No hit	0
VIT_00s0269g00180	20.3494	1.68914	1.99105	0.390616	4.32431	1.53013e-05	0.000166003	Ankyrin repeat protein family	vv50108Accessory_factors_involved_in_transport
VIT_00s0233g00090	5.10857	2.36687	8.09158	0.547583	4.3224	1.54342e-05	0.000167157	Vacuolar protein sorting 41 (VPS41)	vv50110Protein_coat
VIT_00s0218g00190	68.8281	-1.09676	-1.16264	0.253766	-4.32193	1.54672e-05	0.000167322	UDP-rhamnose:rhamnosyltransferase	vv10942Anthocyanin_biosynthesis
VIT_02s0241g00050	25.0916	-1.60947	-1.85982	0.372391	-4.322	1.54618e-05	0.000167322	Unknown protein	0
VIT_04s0008g01250	74.2835	-1.00897	-1.05944	0.233627	-4.31873	1.56929e-05	0.000169473	Unknown	0
VIT_00s2814g00010	47.3817	1.2151	1.30847	0.281806	4.31184	1.61901e-05	0.000174451	No hit	0
VIT_00s0361g00090	16.2025	-1.91384	-2.43517	0.444102	-4.30946	1.63654e-05	0.000176131	Phototropic-responsive NPH3 protein	0
VIT_16s0039g02020	75.722	-1.0528	-1.11096	0.244581	-4.30449	1.67369e-05	0.000179822	Cellulose synthase CSLD3	vv40006Cell_wall
VIT_00s0291g00070	34.5447	1.37424	1.51669	0.319293	4.30402	1.67729e-05	0.000180106	Unknown protein	0
VIT_19s0140g00120	32.254	-1.45222	-1.62583	0.337431	-4.30375	1.67934e-05	0.000180224	Gibberellin 2-beta-dioxygenase 1	vv10904Diterpenoid_biosynthesis
VIT_00s0226g00140	69.4249	1.04788	1.10563	0.243624	4.30122	1.69861e-05	0.000181981	Myb family	vv60045MYBrelated
VIT_10s0003g01990	22.4448	-1.66642	-1.95772	0.387937	-4.29559	1.74228e-05	0.000186238	RKF1 (receptor-like kinase in flowers 1)	0
VIT_00s0207g00190	27.6221	1.48286	1.67092	0.345386	4.29335	1.75995e-05	0.000187913	Pentatricopeptide (PPR) repeat-containing protein	0
VIT_14s0036g00420	29.3849	-1.45221	-1.62745	0.338845	-4.28577	1.82106e-05	0.000193782	Phosphoenolpyruvate carboxylase kinase	vv10020Citrate_cycle vv10620Pyruvate_metabolism vv10710Carbon_fixation
VIT_00s0595g00010	25.8744	-1.71669	-2.04504	0.400585	-4.28546	1.8236e-05	0.000193871	ARK3 (Arabidopsis Receptor Kinase 3)	0
VIT_06s0004g04350	73.0613	1.00705	1.05826	0.235263	4.28053	1.86447e-05	0.000197621	Unknown protein	0
VIT_08s0007g07520	41.705	1.24488	1.34802	0.290859	4.28003	1.86868e-05	0.000197957	3-oxoacyl-[acyl-carrier-protein] reductase, chloroplast	vv10061Fatty_acid_biosynthesis vv11040Biosynthesis_of_unsaturated_fatty_acids
VIT_14s0081g00030	39.3313	-1.37997	-1.52658	0.322859	-4.27422	1.91811e-05	0.000202965	Pathogenesis-related protein-4 (Chitinase )	vv10530Aminosugars_metabolism
VIT_18s0117g00030	37.3411	1.39725	1.55243	0.327024	4.27262	1.9319e-05	0.00020431	No hit	0
VIT_06s0004g06390	61.0678	-1.33716	-1.46865	0.313525	-4.26492	1.99976e-05	0.000210661	UDP-glucose glucosyltransferase	vv10500Starch_and_sucrose_metabolism
VIT_14s0068g00990	67.3612	1.07449	1.13846	0.251992	4.264	2.00797e-05	0.00021129	No hit	0
VIT_06s0080g00150	15.9094	1.84704	2.31191	0.433429	4.26146	2.03092e-05	0.000213586	Subtilisin-like proteinase AIR3	0
VIT_06s0004g05790	97.5154	1.11292	1.18462	0.261274	4.25959	2.04801e-05	0.000215143	Unknown protein	0
VIT_13s0074g00390	61.0598	-1.11337	-1.18538	0.261677	-4.25476	2.09273e-05	0.000219353	CYP77A2	0
VIT_06s0080g00040	30.9324	-1.42555	-1.59282	0.335172	-4.25319	2.10747e-05	0.000220776	ABC transporter G member 22	vv52010ABC_transporters
VIT_12s0059g02520	37.7961	1.28907	1.40787	0.303706	4.24447	2.19106e-05	0.000229024	fringe	0
VIT_05s0020g01310	50.2297	-1.26131	-1.37137	0.297213	-4.24379	2.19775e-05	0.000229597	SRG1 (senescence-related gene 1)	0
VIT_14s0066g01150	72.0345	-1.09724	-1.16611	0.258649	-4.24219	2.21353e-05	0.000230742	Cinnamoyl-CoA reductase	vv10940Phenylpropanoid_biosynthesis
VIT_02s0033g01120	54.7889	-1.14549	-1.22515	0.270183	-4.23967	2.23848e-05	0.000232694	Dehydration-responsive protein	0
VIT_10s0003g04890	17.0339	1.80496	2.23315	0.426572	4.23132	2.32321e-05	0.000240839	Mucin	0
VIT_12s0059g00100	30.9322	1.46092	1.64741	0.345471	4.22876	2.34984e-05	0.000243465	Ankyrin repeat	vv50108Accessory_factors_involved_in_transport
VIT_13s0047g00200	27.2986	-1.572	-1.81521	0.371766	-4.22846	2.35297e-05	0.000243657	Subtilisin	0
VIT_00s0790g00020	22.6406	1.65769	1.95814	0.392456	4.22388	2.40128e-05	0.000248386	CYP81D2	0
VIT_10s0003g00790	44.1341	-1.24099	-1.34615	0.293796	-4.22397	2.40036e-05	0.000248386	Glutamate receptor protein	vv50101Channels_and_pores
VIT_11s0016g05720	37.905	-1.35124	-1.49238	0.32023	-4.2196	2.4474e-05	0.000253018	Protein kinase APK1B	0
VIT_03s0017g01140	9.42099	-2.11833	-3.15141	0.502076	-4.21914	2.45231e-05	0.000253249	Cis-zeatin O-beta-D-glucosyltransferase	vv10908Zeatin_biosynthesis
VIT_08s0040g02490	64.4433	-1.02983	-1.0866	0.244125	-4.21845	2.45984e-05	0.000253888	RAB GTPase ARA3	vv50111Tethering_factors
VIT_13s0019g02480	11.4611	-2.0777	-2.97834	0.49264	-4.21748	2.47045e-05	0.000254843	Subtilisin serine endopeptidase (XSP1)	vv50101Channels_and_pores
VIT_00s0193g00040	12.5111	1.94081	2.55581	0.46029	4.21648	2.48145e-05	0.000255838	No hit	0
VIT_09s0070g00560	57.7142	-1.13572	-1.2142	0.269561	-4.21322	2.51756e-05	0.00025942	EIX receptor	0
VIT_18s0001g11950	44.263	-1.41419	-1.57992	0.335678	-4.21295	2.52058e-05	0.00025959	Unknown protein	0
VIT_00s0187g00090	16.4073	1.77061	2.17159	0.420606	4.20968	2.55735e-05	0.000262803	No hit	0
VIT_01s0011g05310	15.5567	-1.79136	-2.21565	0.425665	-4.20837	2.5722e-05	0.000264042	CRR3 (chlororespiratory reduction 3)	0
VIT_08s0058g00680	32.0629	1.48258	1.68056	0.352348	4.20771	2.5797e-05	0.000264668	Integral membrane protein, putative	0
VIT_07s0104g01260	56.342	-1.17241	-1.2599	0.278747	-4.20602	2.59911e-05	0.00026637	flavin-containing monooxygenase	vv11000Single_reactions
VIT_18s0001g12220	26.1471	-1.51041	-1.72358	0.359473	-4.20173	2.64884e-05	0.000270879	Indeterminate(ID)-domain 2	vv60017C2H2
VIT_12s0028g01570	59.4785	-1.11002	-1.18321	0.264299	-4.19988	2.67056e-05	0.000272802	Zinc finger (C3HC4-type ring finger)	vv60078Other_zf-C3HC4
VIT_04s0008g02380	138.839	-1.00437	-1.05708	0.239178	-4.19926	2.67786e-05	0.000273255	Kelch repeat-containing F-box protein	0
VIT_07s0197g00060	25.6637	1.54719	1.78324	0.369975	4.18187	2.89122e-05	0.000293441	Myb family	vv60029G2-like
VIT_11s0052g00450	71.8692	-1.29506	-1.41878	0.309821	-4.18003	2.91477e-05	0.000295355	WRKY DNA-binding protein 11	vv60066WRKY
VIT_11s0016g03560	53.4793	-1.11535	-1.19086	0.267252	-4.17341	3.0008e-05	0.000302935	Ethylene-responsive protein	vv30008Ethylene_signaling vv60011BHLH
VIT_01s0011g00600	101.34	-1.01055	-1.06556	0.242329	-4.17018	3.04366e-05	0.000307097	Acclimation of photosynthesis to environment	vv50122Porters_cat_7_to_17
VIT_01s0137g00740	28.2713	-1.42388	-1.59902	0.341478	-4.16976	3.0492e-05	0.000307492	Unknown protein	0
VIT_01s0010g01870	60.1896	-1.09998	-1.17249	0.263819	-4.16944	3.05343e-05	0.000307755	Salicylic acid-induced fragment 1 protein	0
VIT_15s0048g00550	25.4056	-1.52655	-1.754	0.366225	-4.16833	3.06842e-05	0.000308935	Abnormal floral organs	vv60019C2C2-YABBY
VIT_04s0008g05620	9.85165	2.15882	3.45593	0.518588	4.16288	3.14263e-05	0.000315734	Adenine phosphoribosyltransferase	vv10230Purine_metabolism
VIT_02s0012g00990	28.0873	1.4646	1.66183	0.351856	4.1625	3.14777e-05	0.000316083	LOL1 (LSD ONE like 1)	0
VIT_08s0007g02570	62.0673	1.10812	1.18233	0.26635	4.1604	3.17695e-05	0.000318335	CCR4-NOT transcription complex subunit 7	vv23018RNA_degradation vv60086OFP
VIT_16s0098g00460	6.45609	2.22124	4.17568	0.534098	4.15885	3.19849e-05	0.000319851	Lipase class 3	0
VIT_09s0002g05560	108.639	-1.08428	-1.15348	0.260762	-4.15813	3.20862e-05	0.000320658	ABC transporter g family pleiotropic drug resistance 12 PDR12	vv52010ABC_transporters
VIT_16s0098g00360	49.012	-1.15605	-1.24197	0.278114	-4.15675	3.22804e-05	0.000322287	CCT motif constans-like	vv60070Orphans_CCT
VIT_04s0069g00620	60.8824	1.05179	1.11498	0.253311	4.15216	3.29347e-05	0.000328096	Glutamate receptor 2.8	vv50101Channels_and_pores
VIT_03s0063g00400	48.0019	-1.15466	-1.24047	0.278149	-4.15123	3.30697e-05	0.000329268	Alpha-amylase / 1,4-alpha-D-glucan glucanohydrolase	vv10500Starch_and_sucrose_metabolism
VIT_10s0003g01490	13.7847	-1.84176	-2.34866	0.444226	-4.14601	3.38326e-05	0.000336508	NIK3 (NSP- interacting kinase 3)	0
VIT_13s0019g02050	3950.11	1.62542	1.91404	0.392283	4.14349	3.42057e-05	0.000340041	Ribulose bisphosphate carboxylase/oxygenase activase, chloroplast	0
VIT_18s0001g15420	8.39586	-2.1143	-3.26045	0.510435	-4.14215	3.44069e-05	0.000341681	Auxin efflux carrier protein 6	vv50004Auxin_transport vv50125Porters_cat_66_to_94
VIT_08s0032g00760	24.6167	-1.51436	-1.73876	0.366483	-4.13213	3.59411e-05	0.00035598	Translation initiation factor eIF-2 beta subunit	vv23013RNA_transport
VIT_08s0040g02250	20.9795	-1.69032	-2.04084	0.409179	-4.131	3.61189e-05	0.000357554	No hit	0
VIT_18s0001g07260	59.4101	1.14753	1.23264	0.277809	4.13063	3.61769e-05	0.000357941	Chaperone protein dnaJ	vv50132Primary_active_transporter_cat_A5_to_A8
VIT_08s0056g01600	37.6739	1.33687	1.48143	0.323929	4.12705	3.67441e-05	0.000362466	No hit	0
VIT_08s0007g02470	11.695	-1.94849	-2.6442	0.473639	-4.11387	3.89083e-05	0.000382362	Aspartyl protease	0
VIT_18s0001g15330	65.1963	-1.20128	-1.30096	0.292073	-4.11295	3.90628e-05	0.00038368	Nodulin MtN3 family	0
VIT_04s0008g05750	21.2476	-1.69898	-2.05748	0.413239	-4.11138	3.9331e-05	0.000385913	WRKY DNA-binding protein 18	vv60066WRKY
VIT_09s0002g08660	43.0042	-1.19011	-1.28784	0.290196	-4.10106	4.11268e-05	0.000402488	F-box protein (FBL14)	0
VIT_06s0004g02390	75.2426	1.04182	1.10461	0.254527	4.09314	4.25572e-05	0.000414902	Triacylglycerol lipase	vv10561Glycerolipid_metabolism
VIT_11s0016g02900	9.12547	-2.05072	-3.0447	0.501018	-4.09311	4.25626e-05	0.000414902	Leucine-rich repeat family protein / extensin	vv40006Cell_wall
VIT_00s0269g00160	16.1308	1.76642	2.20593	0.432096	4.08803	4.35045e-05	0.000422909	No hit	0
VIT_13s0084g00130	69.0833	-1.194	-1.2933	0.2925	-4.08203	4.46438e-05	0.000433538	CXE carboxylesterase	0
VIT_10s0003g03750	46.766	-1.18758	-1.28549	0.291029	-4.08063	4.4913e-05	0.000435705	9-cis-epoxycarotenoid dioxygenase 2	vv10906Carotenoid_biosynthesis vv11013ABA_biosynthesis vv30001ABA_signaling
VIT_06s0004g05960	51.8228	-1.12914	-1.21222	0.27724	-4.07281	4.64497e-05	0.000450381	Unknown protein	0
VIT_05s0020g04560	67.7073	-1.09619	-1.17153	0.269277	-4.07085	4.68429e-05	0.000453727	Armadillo/beta-catenin repeat protein / U-box domain-containing protein	0
VIT_02s0025g05120	26.4435	-1.41255	-1.59423	0.347113	-4.06943	4.71287e-05	0.000456262	ACT domain-containing protein (ACR8)	0
VIT_17s0000g07270	27.815	-1.44034	-1.6346	0.354082	-4.06782	4.74554e-05	0.00045919	No hit	0
VIT_02s0236g00100	44.9026	-1.19351	-1.29417	0.293503	-4.06642	4.774e-05	0.00046147	Unknown	0
VIT_17s0119g00110	78.2094	1.02843	1.08968	0.253127	4.06289	4.84681e-05	0.00046779	GRAM domain-containing protein / ABA-responsive	0
VIT_04s0023g01250	53.3344	-1.13796	-1.22402	0.280451	-4.05762	4.95755e-05	0.000477503	Brassinosteroid Signaling positive regulator (BZR1)	vv30005Brassinosteroids_signaling vv60010BES1
VIT_15s0021g02050	45.4059	-1.19543	-1.29745	0.29476	-4.05559	5.00076e-05	0.000481173	PRIB5 protein	0
VIT_18s0001g15550	22.0163	-1.60415	-1.90139	0.395693	-4.05402	5.0344e-05	0.000484164	Serine carboxypeptidase II	0
VIT_14s0108g00020	10.7784	-1.94217	-2.67571	0.479131	-4.05352	5.04527e-05	0.000484962	PIN8 (PIN-formed 8); auxin:hydrogen symporter/ transporter	vv50004Auxin_transport vv50125Porters_cat_66_to_94
VIT_14s0060g01090	7.52107	-2.10432	-3.4122	0.519213	-4.05291	5.05854e-05	0.000485991	LNG1 (LONGIFOLIA1)	0
VIT_10s0116g00500	64.0802	-1.02573	-1.08712	0.2531	-4.05266	5.06395e-05	0.000486263	Myb caprice CPC	vv60045MYBrelated
VIT_18s0001g09510	62.6466	1.0585	1.12671	0.261255	4.05161	5.08662e-05	0.000487944	CYP81B2v1	0
VIT_06s0004g01830	23.9358	-1.4923	-1.71749	0.368561	-4.04898	5.14406e-05	0.000492453	NIMA-related protein kinase	0
VIT_18s0166g00070	21.382	-1.77733	-2.23424	0.439365	-4.04523	5.22728e-05	0.00049966	No hit	0
VIT_04s0210g00140	37.1851	1.34688	1.5012	0.333073	4.04379	5.25932e-05	0.000502215	AMP-dependent synthetase and ligase	0
VIT_08s0007g05970	48.6558	-1.13253	-1.218	0.280212	-4.04168	5.30693e-05	0.000505993	Purple acid phosphatase 16 ATPAP16/PAP16	vv10740Riboflavin_metabolism
VIT_01s0011g03110	66.2811	-1.03642	-1.10046	0.256541	-4.03999	5.34533e-05	0.00050914	Myb family	vv60029G2-like
VIT_07s0130g00320	29.5227	-1.36592	-1.52926	0.338178	-4.03906	5.3666e-05	0.000510652	Esterase/lipase/thioesterase	0
VIT_11s0016g03760	58.2597	-1.13457	-1.22115	0.281001	-4.0376	5.40004e-05	0.000513575	Unknown protein	0
VIT_01s0011g01280	35.8439	-1.24684	-1.36635	0.309063	-4.03426	5.47753e-05	0.000520683	Zinc transporter ZIP5	vv50121Porters_cat_1_to_6
VIT_13s0156g00100	13.5496	1.78604	2.27022	0.442817	4.03336	5.49839e-05	0.000522139	Unknown protein	0
VIT_19s0014g04650	55.427	-1.26395	-1.38844	0.313477	-4.03202	5.53001e-05	0.000524879	Avr9/Cf-9 rapidly elicited protein 20	0
VIT_16s0050g00430	13.9474	-1.79325	-2.28421	0.444941	-4.03031	5.57044e-05	0.000527655	Photoassimilate-responsive protein PAR-1a	0
VIT_19s0090g00080	57.9974	-1.03575	-1.10021	0.257319	-4.02517	5.69338e-05	0.000537952	Ubiquitin-conjugating enzyme E2 variant	0
VIT_11s0052g01250	34.8667	-1.31575	-1.4607	0.327154	-4.0218	5.77549e-05	0.000544348	Xyloglucan endotransglucosylase/hydrolase 23	vv40006Cell_wall
VIT_18s0072g00170	26.5337	-1.48108	-1.70382	0.368364	-4.02071	5.80236e-05	0.000546336	BRI1 (brassinosteroid insensitive 1)	vv30005Brassinosteroids_signaling vv34626Plant-pathogen_interaction
VIT_07s0031g00540	7.10946	-2.17741	-4.37825	0.54158	-4.02048	5.80794e-05	0.000546589	Rapid ALkalinization Factor RALFL34	0
VIT_18s0001g09980	6.69195	-2.12351	-3.68382	0.528604	-4.01721	5.88912e-05	0.000553126	Unknown protein	0
VIT_10s0116g01360	5.14749	-2.18552	-4.96993	0.544936	-4.0106	6.05635e-05	0.00056658	F-box family protein	0
VIT_08s0040g00920	8.46722	-2.06819	-3.26572	0.516294	-4.00585	6.1796e-05	0.000577537	Glutathione S-transferase 25 GSTU7	vv10480Glutathione_metabolism
VIT_18s0041g00520	12.1294	1.92754	2.68737	0.481251	4.00526	6.19482e-05	0.000578673	Proton-dependent oligopeptide transport (POT) family protein	vv50122Porters_cat_7_to_17
VIT_01s0011g03450	34.0094	-1.48083	-1.70723	0.36981	-4.00429	6.22041e-05	0.000580777	Alpha-glucosidase	vv10052Galactose_metabolism vv10500Starch_and_sucrose_metabolism
VIT_18s0001g06410	60.6721	-1.02808	-1.09187	0.257165	-3.99776	6.39441e-05	0.000595844	Ribosomal protein 60S	0
VIT_00s0301g00090	24.3588	1.5006	1.7391	0.375512	3.99616	6.43784e-05	0.000599005	NDA2 (alternative NAD(P)H dehydrogenase 2)	vv10190Oxidative_phosphorylation vv50134Primary_active_transporter_cat_D1
VIT_08s0058g00260	53.5052	1.13337	1.22271	0.28412	3.98904	6.63419e-05	0.000615152	Ethylene overproducer 1 (ETO1)	vv30008Ethylene_signaling vv60093TRAF
VIT_06s0009g02760	55.895	1.0199	1.08243	0.255745	3.98797	6.66417e-05	0.000617629	No hit	0
VIT_13s0019g00330	42.938	1.13515	1.22437	0.284729	3.98677	6.69795e-05	0.000620455	Aquaporin TIP1;3	vv50101Channels_and_pores
VIT_13s0158g00080	41.6339	-1.14553	-1.23789	0.287773	-3.98066	6.87256e-05	0.000634815	Serine carboxypeptidase	0
VIT_00s0265g00120	52.6938	1.0754	1.1507	0.270818	3.97093	7.15934e-05	0.000658994	EMB2756 (embryo defective 2756)	0
VIT_06s0004g06790	5.19393	2.161	4.93963	0.545222	3.96352	7.38531e-05	0.000676169	Gibberellin 2-beta-dioxygenase 7	vv10904Diterpenoid_biosynthesis
VIT_00s0285g00030	75.4635	1.0205	1.0845	0.257569	3.96205	7.431e-05	0.000679694	ZFWD1 (zinc finger WD40 repeat protein 1)	vv60018C3H
VIT_12s0057g00180	12.8623	1.80147	2.33782	0.454909	3.96007	7.49268e-05	0.000684672	Wound-induced	0
VIT_02s0025g02420	41.7365	-1.13498	-1.2255	0.286602	-3.96013	7.49105e-05	0.000684672	Major Facilitator Super	0
VIT_05s0020g04800	902.386	-1.5	-1.74132	0.378867	-3.95918	7.5207e-05	0.000686569	Histone H1	0
VIT_17s0000g08900	30.6315	-1.48478	-1.72027	0.375561	-3.9535	7.70169e-05	0.000701734	LRR receptor-like kinase 2	0
VIT_02s0025g04250	51.8402	-2.14661	-4.24206	0.546072	-3.931	8.45925e-05	0.000761575	Osmotin	0
VIT_01s0026g01920	6.04589	2.11671	4.10426	0.53876	3.92886	8.53513e-05	0.000768039	No hit	0
VIT_14s0108g01020	14.3209	-1.83597	-2.44166	0.467424	-3.92785	8.57104e-05	0.000770904	Alpha-expansin 1 precursor	vv30003Auxin_signaling
VIT_00s0357g00010	54.0753	-1.08949	-1.16987	0.277584	-3.9249	8.67662e-05	0.000779658	Senescence-associated protein	0
VIT_00s0194g00330	33.7089	-1.31615	-1.4714	0.33551	-3.92283	8.75145e-05	0.000786008	Proline-rich family protein	0
VIT_06s0004g05780	17.6808	1.78283	2.3078	0.454868	3.91945	8.87511e-05	0.000795224	UDP-glucoronosyl and UDP-glucosyl transferase	0
VIT_19s0014g02490	28.2404	-1.35209	-1.52358	0.345155	-3.91733	8.95354e-05	0.000801111	VQ motif-containing protein	0
VIT_10s0003g02170	80.2269	-1.12246	-1.21191	0.286596	-3.91653	8.98333e-05	0.000803015	Subtilase	0
VIT_19s0090g01360	117.662	2.07084	3.36008	0.52887	3.91559	9.01831e-05	0.00080538	No hit	0
VIT_18s0089g01410	10.9617	1.84616	2.49116	0.471979	3.91153	9.17115e-05	0.000816328	Purine permease 4 PUP4	vv50122Porters_cat_7_to_17
VIT_00s0153g00050	39.2322	-1.25185	-1.38225	0.320326	-3.90806	9.30399e-05	0.000826982	Glutathione S-transferase 8 GSTU8	vv10480Glutathione_metabolism
VIT_15s0048g03000	4.98142	-2.13274	-4.90923	0.545788	-3.90763	9.3207e-05	0.000827689	GTPase RABA3	0
VIT_02s0025g03000	54.9941	1.05258	1.12488	0.269417	3.9069	9.34894e-05	0.000829806	NGA1 (NGATHA1)	vv60001ABI3VP1
VIT_09s0002g00220	26.9525	-1.40763	-1.60723	0.36082	-3.9012	9.57155e-05	0.000847971	Avr9/Cf-9 rapidly elicited protein 132	0
VIT_09s0018g00240	30.2405	-1.30328	-1.45434	0.334174	-3.89999	9.61953e-05	0.000851822	WRKY DNA-binding protein 40	vv60066WRKY
VIT_03s0038g03240	53.4829	-1.03864	-1.10858	0.266751	-3.89367	9.87409e-05	0.000871504	Auxin-independent growth promoter	0
VIT_09s0002g02460	82.4991	-1.11645	-1.20528	0.286792	-3.8929	9.90528e-05	0.000873441	Phosphatase	0
VIT_01s0127g00560	156.926	1.56141	1.85988	0.401492	3.88901	0.000100652	0.000887129	Protein disulfide isomerase	0
VIT_04s0079g00670	38.5143	1.20243	1.31816	0.309374	3.88664	0.000101641	0.00089501	SET Domain group 40	vv60056SET_PCG
VIT_11s0065g00040	15.5943	-1.67211	-2.07569	0.430353	-3.88544	0.000102146	0.000898204	CYP706A12	0
VIT_18s0001g02420	54.9144	-1.01933	-1.08554	0.262577	-3.88202	0.000103593	0.000909883	Aspartic proteinase Asp1 precursor	0
VIT_00s0445g00010	53.7077	1.03189	1.1011	0.266045	3.87864	0.000105042	0.000920237	Strubbelig receptor family 1	0
VIT_11s0118g00310	27.21	-1.37601	-1.563	0.354766	-3.87864	0.000105042	0.000920237	1,2-diacylglycerol 3-beta-galactosyltransferase	vv10561Glycerolipid_metabolism
VIT_18s0001g14520	26.401	1.33746	1.50667	0.344869	3.87816	0.000105251	0.000920787	Unknown protein	0
VIT_06s0004g08070	33.6084	-1.22644	-1.35075	0.316332	-3.87706	0.000105724	0.0009245	BZIP transcription factor, putative (bZIP52)	vv60012BZIP
VIT_04s0044g00190	14.1246	-1.71651	-2.17939	0.443386	-3.87136	0.000108232	0.000944242	Mannitol dehydrogenase	vv10051Fructose_and_mannose_metabolism
VIT_08s0058g00040	45.6571	-1.13567	-1.23135	0.293551	-3.86872	0.00010941	0.000954082	Verticillium wilt disease resistance protein Ve2	0
VIT_13s0067g00860	61.2696	-1.08501	-1.167	0.280562	-3.86726	0.000110064	0.00095934	Early flowering 4	vv34710Circadian_rhythm
VIT_08s0007g02990	9.53701	1.92362	2.80666	0.49778	3.86439	0.000111367	0.000970245	Unknown	0
VIT_12s0055g00380	52.2214	-1.19583	-1.30973	0.309515	-3.86355	0.000111753	0.000973163	No hit	0
VIT_05s0094g00350	8.7706	-1.97621	-3.03108	0.511739	-3.86175	0.000112577	0.000977886	Chitinase class IV	vv10530Aminosugars_metabolism
VIT_00s0304g00030	28.0136	-1.31725	-1.47924	0.341407	-3.8583	0.00011418	0.000990648	VQ motif-containing protein	0
VIT_10s0003g04540	54.0968	-1.16826	-1.27381	0.302809	-3.85807	0.000114287	0.000991117	Cationic amino acid transporter 1	vv50121Porters_cat_1_to_6
VIT_19s0090g01630	50.1948	1.09949	1.18562	0.285032	3.85744	0.00011458	0.000992746	CYP89H3	0
VIT_12s0028g01010	27.1715	1.32689	1.4936	0.344435	3.85236	0.000116984	0.00101172	Unknown	0
VIT_14s0068g00980	68.0776	-1.08877	-1.17286	0.283096	-3.84595	0.000120085	0.00103616	Unknown protein	0
VIT_11s0037g00440	16.8995	1.57718	1.90901	0.411291	3.83471	0.000125711	0.00107929	Hydroxycinnamoyl-CoA shikimate/quinate hydroxycinnamoyltransferase	vv10940Phenylpropanoid_biosynthesis
VIT_14s0006g02530	74.7632	-1.04511	-1.11928	0.272575	-3.83422	0.000125964	0.00108097	Non-specific lipid-transfer protein 2 (LTP 2)	0
VIT_11s0016g02860	24.0455	-1.4426	-1.67297	0.376506	-3.83154	0.000127343	0.00109131	Nudix hydrolase 8	0
VIT_18s0001g11240	18.9945	-1.527	-1.81751	0.398855	-3.82845	0.000128951	0.0011021	MAPKKK5 (Mitogen-activated protein kinase kinase kinase 5)	0
VIT_04s0008g05640	6.45515	-2.08008	-4.24569	0.543346	-3.82828	0.000129043	0.00110238	Protease inhibitor/seed storage/lipid transfer protein (LTP)	0
VIT_08s0007g02160	33.8022	-1.28872	-1.44066	0.33689	-3.82536	0.000130583	0.00111453	Transposon protein, CACTA, En/Spm sub-class	0
VIT_05s0094g01010	39.2947	1.21558	1.34021	0.318	3.82258	0.000132062	0.00112562	Indole-3-acetate beta-glucosyltransferase	vv11002Auxin_biosynthesis
VIT_03s0180g00310	4.84661	2.0874	4.82724	0.546124	3.8222	0.000132264	0.00112684	ATP-dependent Clp protease ClpB protein	vv50109Incompletely_characterized_transport_systems
VIT_05s0020g03770	43.7605	-1.11176	-1.2034	0.290878	-3.82208	0.00013233	0.00112689	Inositol polyphosphate 5'-phosphatase	vv10562Inositol_phosphate_metabolism vv34070Phosphatidylinositol_signaling_system
VIT_03s0088g00810	7.45749	-2.02229	-3.44196	0.529524	-3.81907	0.000133957	0.00113869	Pathogenesis-related protein 1 precursor (PRP 1)	vv30011Jasmonate_signaling vv34626Plant-pathogen_interaction
VIT_07s0031g00120	8.43131	-1.93595	-2.93119	0.507931	-3.81144	0.000138158	0.00117071	Leucine-rich repeat transmembrane protein kinase	0
VIT_04s0044g01420	41.3749	1.09431	1.18198	0.287182	3.81052	0.000138673	0.00117403	Polygalacturonase GH28	vv40006Cell_wall
VIT_13s0064g01670	15.6834	1.61538	1.98908	0.424227	3.80781	0.000140202	0.00118485	No hit	0
VIT_02s0025g02100	39.8068	-1.24861	-1.38659	0.328058	-3.80606	0.0001412	0.00119275	No hit	0
VIT_06s0004g02100	30.2329	-1.32131	-1.49054	0.347233	-3.80526	0.000141653	0.00119604	3-beta-hydroxysteroid-delta-isomerase	vv10100Biosynthesis_of_steroids
VIT_11s0037g00470	16.4779	1.60017	1.96095	0.420552	3.80492	0.000141849	0.00119716	No hit	0
VIT_06s0009g02390	37.9823	-1.15841	-1.26539	0.304573	-3.8034	0.000142723	0.001204	Scarecrow transcription factor 3 (SCL3)	vv60032GRAS
VIT_09s0002g02060	34.3751	1.23074	1.36362	0.324146	3.79688	0.000146526	0.00123177	Unknown protein	0
VIT_18s0001g14990	39.9613	-1.23869	-1.374	0.326335	-3.79576	0.000147191	0.00123672	Dual-specific kinase DSK1	0
VIT_10s0003g00490	51.5068	1.01312	1.08159	0.266979	3.79476	0.000147787	0.00124108	Unknown protein	0
VIT_06s0009g03640	31.5946	1.22474	1.35542	0.322844	3.79358	0.000148488	0.0012454	Annexin 1 (ANN1)	vv50101Channels_and_pores
VIT_02s0154g00520	16.1308	1.56985	1.91039	0.415233	3.78065	0.000156419	0.00130496	Aspartyl protease	0
VIT_02s0025g04130	38.2595	-1.25368	-1.39606	0.331733	-3.77919	0.00015734	0.00131091	Rhomboid ATRBL2	0
VIT_18s0122g00620	4.72961	-2.06236	-4.84003	0.546922	-3.77085	0.000162691	0.00135073	Cinnamoyl-CoA reductase	vv10940Phenylpropanoid_biosynthesis
VIT_01s0010g00060	21.0717	1.48327	1.75134	0.39373	3.76723	0.000165068	0.00136926	Unknown protein	0
VIT_14s0083g00060	44.4859	1.06853	1.15215	0.283736	3.76594	0.000165926	0.00137397	DDT domain-containing protein	vv60025DDT
VIT_18s0001g14660	35.7305	-1.17201	-1.28665	0.311693	-3.76014	0.000169817	0.00140495	P-glycoprotein 13	vv52010ABC_transporters
VIT_07s0151g00840	5.04353	2.05525	4.87611	0.547203	3.75592	0.000172705	0.00142635	Late embryogenesis abundant protein D-34 (LEA D-34)	0
VIT_14s0068g00230	54.7012	-1.0091	-1.07834	0.268767	-3.75456	0.000173643	0.00143222	Spiral 1 like 2	vv44810Regulation_of_actin_cytoskeleton
VIT_18s0001g08500	35.7371	1.17963	1.29703	0.314227	3.75408	0.000173981	0.00143437	Lipase family	0
VIT_04s0023g03240	38.2499	1.16361	1.27666	0.310233	3.75078	0.000176288	0.00145086	Transcription factor TFIIF	vv23022Basal_transcription_factors
VIT_13s0139g00130	47.3534	-1.05611	-1.13677	0.281604	-3.75033	0.000176599	0.00145279	R protein MLA10	vv34627R_proteins_from_Plant-pathogen_interaction
VIT_07s0005g02060	33.4874	-1.20804	-1.33551	0.322145	-3.74997	0.000176853	0.00145362	Boron transporter-like protein 1	vv50124Porters_cat_30_to_64
VIT_04s0008g05500	25.742	-1.38875	-1.60179	0.370367	-3.74966	0.000177076	0.00145445	S-receptor kinase	0
VIT_14s0066g02080	25.4634	-1.33776	-1.52242	0.35689	-3.74839	0.000177976	0.00145903	AAA-type ATPase family protein	0
VIT_17s0000g03780	10.9045	-1.77191	-2.38789	0.472764	-3.74797	0.000178269	0.0014608	No hit	0
VIT_13s0019g03020	8.74875	-1.93499	-3.02322	0.516305	-3.74777	0.000178414	0.00146135	Glucosyltransferase-2	0
VIT_17s0000g00430	6.7076	-1.96948	-3.27154	0.525824	-3.74552	0.000180021	0.00147196	Basic helix-loop-helix (bHLH) family	vv60011BHLH
VIT_15s0046g02820	38.9903	1.16688	1.28037	0.311629	3.74445	0.000180788	0.00147695	R protein PRF disease resistance protein	vv34627R_proteins_from_Plant-pathogen_interaction
VIT_14s0066g00400	22.3991	1.41749	1.64981	0.378932	3.74075	0.000183469	0.00149756	Chalcone isomerase	vv10941Flavonoid_biosynthesis
VIT_06s0004g01080	12.0829	1.70537	2.21633	0.455979	3.74002	0.000184008	0.00150131	Chromomethylase	0
VIT_04s0079g00220	8.92332	1.94265	3.06551	0.519477	3.73963	0.000184289	0.00150296	Steroid sulfotransferase	vv10272Cysteine_metabolism
VIT_10s0116g01200	37.7461	-1.23267	-1.37055	0.330093	-3.73433	0.000188218	0.00152972	WRKY DNA-binding protein 6	vv60066WRKY
VIT_17s0000g08870	36.6523	-1.24269	-1.38523	0.333075	-3.73096	0.000190754	0.00154833	Carboxyl-terminal proteinase	0
VIT_19s0014g05140	11.5833	1.73064	2.28983	0.464852	3.723	0.000196868	0.00159453	R protein disease resistance protein	vv34627R_proteins_from_Plant-pathogen_interaction
VIT_09s0018g01690	9.72014	1.82381	2.59118	0.48993	3.72258	0.000197197	0.0015957	No hit	0
VIT_15s0048g01390	31.3169	-1.23011	-1.37004	0.331146	-3.71469	0.000203455	0.00164295	Gibberellin receptor GID1L3	vv30010Gibberellin_signaling
VIT_04s0008g07250	32.7311	-1.45221	-1.71091	0.391438	-3.70994	0.000207306	0.00167231	Aspartyl protease	0
VIT_00s0625g00020	113.509	-1.85202	-2.63962	0.499213	-3.70988	0.000207357	0.00167231	ABC transporter G member 7	vv52010ABC_transporters
VIT_16s0100g00010	9.47584	-1.84391	-2.67602	0.498586	-3.69828	0.000217063	0.00173871	Carboxyesterase 20 CXE20	0
VIT_13s0019g02430	48.2925	-1.01506	-1.08826	0.274753	-3.69446	0.000220358	0.00175765	LIM domain containing protein	vv60040LIM
VIT_11s0103g00010	34.8478	-1.18101	-1.30381	0.319932	-3.69145	0.000222982	0.00177708	Potassium-sodium symporter HKT2	vv50124Porters_cat_30_to_64
VIT_00s0262g00090	21.6032	-1.41577	-1.65348	0.383557	-3.69117	0.000223228	0.00177829	Receptor kinase RK20-1	0
VIT_19s0014g01910	12.5471	1.65952	2.13166	0.449635	3.69083	0.000223525	0.00177916	Unknown protein	0
VIT_12s0057g00100	18.8488	1.58354	1.96753	0.429491	3.68701	0.000226907	0.00180303	Wound-responsive	0
VIT_01s0010g03690	20.8426	-1.39002	-1.61383	0.377251	-3.6846	0.000229064	0.00181788	Splicing factor YT521-B	0
VIT_08s0007g04940	10.0012	1.78641	2.49066	0.485032	3.68307	0.000230443	0.00182806	No hit	0
VIT_00s2840g00010	49.6056	-1.12425	-1.22795	0.305273	-3.68276	0.000230721	0.0018295	Phosphoenolpyruvate carboxykinase	vv10020Citrate_cycle vv10620Pyruvate_metabolism vv10710Carbon_fixation
VIT_00s0960g00010	8.05676	1.92584	3.13717	0.523864	3.67622	0.000236719	0.00187312	Phosphosulfolactate synthase protein	vv10010Glycolysis
VIT_14s0060g02340	21.1217	1.41993	1.66347	0.386319	3.67554	0.000237343	0.00187727	Heat shock protein 70	vv23040Spliceosome vv24141Protein_processing_in_endoplasmic_reticulum vv50101Channels_and_pores
VIT_06s0004g07400	5.55917	1.996	4.0245	0.543267	3.67406	0.000238727	0.00188507	Cation/hydrogen exchanger 24 (CHX24)	vv50124Porters_cat_30_to_64
VIT_00s0379g00050	28.6865	-1.24947	-1.4015	0.340138	-3.67343	0.000239314	0.00188891	Short-chain dehydrogenase/reductase (SDR)	0
VIT_01s0011g00690	55.5671	-1.10922	-1.20931	0.302245	-3.66994	0.000242611	0.00191094	UDP-glucose 6-dehydrogenase	vv10040Pentose_glucuronate_interconversion vv10500Starch_and_sucrose_metabolism vv10520Nucleotide_sugars_metabolism vv40006Cell_wall
VIT_07s0005g03690	47.7535	-1.03254	-1.11158	0.281611	-3.66655	0.000245848	0.00193482	Protein kinase MK6	0
VIT_18s0001g01390	14.2589	-1.59129	-1.98733	0.434038	-3.66624	0.000246145	0.00193635	GA 20-oxidase	vv10904Diterpenoid_biosynthesis
VIT_05s0062g01150	124.757	-1.76411	-2.39638	0.48136	-3.66484	0.000247496	0.00194536	Amino acid permease	vv50123Porters_cat_18_to_29
VIT_00s0274g00090	33.9383	-1.1592	-1.27696	0.316451	-3.66313	0.000249152	0.00195675	Quinone oxidoreductase	vv10190Oxidative_phosphorylation vv50134Primary_active_transporter_cat_D1
VIT_06s0080g00330	11.1832	-1.79292	-2.52837	0.489474	-3.66296	0.000249317	0.00195723	Esterase/lipase/thioesterase family protein	0
VIT_14s0060g01990	22.8179	-1.47774	-1.76835	0.403718	-3.66033	0.000251892	0.00197498	ATPP2-B15 (Phloem protein 2-B15)	0
VIT_18s0001g06610	11.7149	-1.69503	-2.23274	0.463338	-3.6583	0.000253892	0.00198867	Plastid-targeted protein 2	0
VIT_08s0040g02930	44.9422	1.04674	1.1298	0.286181	3.65762	0.000254568	0.00199266	Unknown	0
VIT_05s0077g01190	19.7825	1.47341	1.76296	0.403666	3.65008	0.000262161	0.00204319	Outer envelope protein 16	vv50101Channels_and_pores
VIT_01s0127g00520	47.3172	1.02611	1.10476	0.281306	3.64768	0.000264619	0.00205684	Protein disulfide isomerase	0
VIT_14s0060g01020	32.3479	1.25982	1.41837	0.345453	3.64688	0.000265446	0.00206158	No hit	0
VIT_04s0069g00740	27.6389	1.25612	1.41339	0.34443	3.64694	0.000265384	0.00206158	Glutamate receptor 2.8	vv50101Channels_and_pores
VIT_00s0707g00010	12.2628	-1.6665	-2.16801	0.457042	-3.64628	0.000266061	0.00206465	Heat shock protein (HSP26.5-P) 26.5 kDa class P	0
VIT_11s0052g00430	21.0275	1.3686	1.58726	0.375526	3.6445	0.000267917	0.00207564	Glucose-6-phosphate/phosphate-tranlocator	vv50122Porters_cat_7_to_17
VIT_13s0047g00550	26.3087	1.27268	1.43859	0.349601	3.64037	0.000272251	0.00210404	Cinnamyl alcohol dehydrogenase	vv10940Phenylpropanoid_biosynthesis
VIT_01s0011g02870	47.338	1.00885	1.0836	0.277237	3.63893	0.000273775	0.00211495	Related to Ubiquitin 1 (RUB1)	vv30003Auxin_signaling
VIT_01s0137g00710	27.5951	1.27508	1.44436	0.350602	3.63684	0.000276003	0.00213042	Alpha-L-fucosidase 2 precursor	vv10511N-Glycan_degradation
VIT_17s0000g04090	20.8953	1.40542	1.65094	0.386526	3.63602	0.000276881	0.0021356	Cell division cycle associated 7	vv44110Cell_cycle vv60025DDT
VIT_19s0014g00410	32.2744	1.18146	1.30972	0.324955	3.63576	0.000277166	0.00213678	PMR5 (powdery mildew resistant 5)	0
VIT_13s0019g00240	34.339	1.14528	1.26098	0.3153	3.63236	0.000280836	0.00216155	Glycosyltransferase family 14 Beta-1-3-galactosyl-O-glycosyl-glycoprotein	0
VIT_07s0129g01100	11.5919	-1.67584	-2.20049	0.461539	-3.63098	0.000282349	0.00217142	Cyclin D	vv44110Cell_cycle
VIT_18s0001g12610	26.155	-1.34426	-1.54965	0.370408	-3.62914	0.000284367	0.00218427	Radialis-like protein 6	vv30009Flower_development vv60044MYB
VIT_14s0068g01570	18.3604	1.42527	1.68469	0.39315	3.62526	0.000288675	0.00221318	Glutaredoxin-like	0
VIT_00s0282g00040	30.2828	-1.20148	-1.3387	0.331668	-3.62254	0.000291725	0.00223171	Major facilitator superfamily protein (MFS) Spinster	vv50121Porters_cat_1_to_6
VIT_18s0041g00230	26.7196	1.26207	1.42572	0.348978	3.61646	0.000298655	0.00227919	TIR-NBS-LRR disease resistance	0
VIT_18s0041g00220	10.7257	1.77559	2.53151	0.491895	3.60968	0.000306573	0.0023302	TIR-NBS-LRR disease resistance	0
VIT_04s0008g00130	21.4924	-1.4284	-1.69172	0.39582	-3.60872	0.000307716	0.00233795	Avr9/Cf-9 rapidly elicited protein 146	0
VIT_08s0007g02500	17.6114	1.4626	1.75629	0.406215	3.60057	0.000317525	0.00240763	Transcription termination factor mitochondrial mTERF	vv60085MTERF
VIT_10s0003g00320	57.9709	1.01423	1.09255	0.281871	3.59822	0.000320399	0.0024265	Unknown protein	0
VIT_07s0205g00140	16.6515	-1.51511	-1.85367	0.421397	-3.59544	0.000323844	0.00244768	Kinesin motor protein	vv44810Regulation_of_actin_cytoskeleton
VIT_09s0002g01310	141.759	-1.51965	-1.8579	0.422689	-3.5952	0.000324148	0.002449	Unknown protein	0
VIT_13s0019g02180	23.5341	1.39186	1.63217	0.387343	3.59337	0.000326434	0.00246332	Tropinone reductase	vv10220Urea_cycle_and_metabolism_of_amino_groups
VIT_08s0007g02350	63.405	-1.08708	-1.18571	0.302675	-3.59157	0.000328691	0.00247837	Harpin-induced protein	0
VIT_06s0004g03200	24.4742	-1.42563	-1.69216	0.397431	-3.58712	0.000334351	0.00251603	No hit	0
VIT_01s0010g01210	19.6569	-1.37827	-1.61308	0.384588	-3.58376	0.000338685	0.00254357	Uracil-DNA glycosylase	0
VIT_06s0004g01480	26.1542	-1.33815	-1.54699	0.373687	-3.58093	0.000342376	0.00256314	Lipoxygenase LOX1	vv10592alpha-Linolenic_acid_metabolism
VIT_09s0002g01520	49.5903	-1.02718	-1.109	0.286956	-3.57958	0.000344149	0.00257335	Unknown protein	0
VIT_02s0025g03070	41.9477	1.09766	1.20087	0.307308	3.57186	0.000354452	0.0026389	Zinc finger (C3HC4-type ring finger)	vv60078Other_zf-C3HC4
VIT_17s0000g07430	5.07243	-1.94081	-3.90572	0.543379	-3.57174	0.000354613	0.00263906	Unknown	0
VIT_10s0003g01460	6.45317	-1.8856	-3.17177	0.528038	-3.57095	0.00035569	0.00264531	Nucleobase-ascorbate transporter 2 (NAT2)	vv50124Porters_cat_30_to_64
VIT_14s0066g02100	11.7553	-1.65371	-2.1824	0.463389	-3.56873	0.000358712	0.00266013	AAA-type ATPase	0
VIT_01s0026g00550	28.1772	-1.28156	-1.46132	0.359189	-3.56792	0.000359824	0.00266733	Nodulin MtN21 family	vv50122Porters_cat_7_to_17
VIT_09s0002g00970	41.8099	-1.0204	-1.10169	0.286242	-3.56483	0.000364098	0.00269478	Ribosomal protein S29 (RPS29C) 40S	vv23010Ribosome
VIT_12s0028g01850	19.2905	-1.42842	-1.70439	0.401232	-3.56009	0.000370734	0.00273853	Receptor kinase TRKe	0
VIT_05s0094g01020	17.7215	1.46437	1.76775	0.412018	3.55415	0.000379201	0.00279779	Indole-3-acetate beta-glucosyltransferase	vv11002Auxin_biosynthesis
VIT_06s0080g00790	10.3422	1.69607	2.32091	0.477701	3.55049	0.000384519	0.00283401	MYB divaricata	vv30009Flower_development vv60044MYB
VIT_13s0067g00700	44.1685	-1.01716	-1.09797	0.286488	-3.55046	0.00038456	0.00283401	Hydrolase, alpha/beta fold	0
VIT_05s0049g01950	26.9347	1.24918	1.41607	0.352562	3.54315	0.00039538	0.00291029	Tetratricopeptide helical	0
VIT_11s0016g00710	52.9701	-1.16448	-1.29301	0.328666	-3.54305	0.000395527	0.00291029	Jasmonate ZIM-domain protein 1	vv30011Jasmonate_signaling vv60069ZIM
VIT_16s0050g01880	5.81586	1.89544	3.40508	0.535169	3.54176	0.00039746	0.00292224	Receptor kinase homolog LRK10	0
VIT_09s0002g02020	11.1052	1.6439	2.1781	0.465278	3.53315	0.000410642	0.00300861	F-box family protein	0
VIT_00s0983g00010	50.8466	1.0698	1.16747	0.302951	3.53125	0.000413595	0.00302322	Abhydrolase domain-containing protein	0
VIT_07s0129g01070	29.1656	-1.20151	-1.34737	0.340563	-3.52802	0.00041868	0.00305486	Leucine-rich repeat protein kinase	0
VIT_18s0072g00820	4.62443	-1.93367	-4.84032	0.548684	-3.52419	0.000424775	0.00309416	VFB3 (VIER F- box proteinE 3)	0
VIT_07s0005g03810	13.1711	1.58605	2.03387	0.450759	3.51863	0.000433785	0.00315371	Unknown protein	0
VIT_01s0011g03670	21.204	1.47718	1.8004	0.420094	3.5163	0.000437601	0.003179	Bifunctional nuclease	0
VIT_04s0044g00720	42.0464	-1.1049	-1.21483	0.314666	-3.51134	0.000445856	0.00323276	S-receptor kinase	0
VIT_06s0009g02480	23.6439	-1.26974	-1.45297	0.362403	-3.50367	0.000458892	0.00331709	Myb domain protein 65	vv60044MYB
VIT_12s0055g00800	28.04	1.42888	1.71497	0.408134	3.50102	0.000463481	0.00334386	Arachidonic acid-induced DEA1	0
VIT_00s0992g00020	13.6926	-1.5155	-1.8901	0.432977	-3.50017	0.000464957	0.00334939	Heat shock protein (HSP26.5-P) 26.5 kDa class P	0
VIT_12s0035g01240	16.2195	-1.61995	-2.12594	0.463128	-3.49784	0.000469045	0.00337498	No hit	0
VIT_16s0050g01980	46.9999	-1.01604	-1.09978	0.290565	-3.49678	0.000470914	0.00338328	EIX receptor 2	0
VIT_04s0023g01150	35.9851	1.07714	1.17921	0.308069	3.49643	0.000471528	0.00338383	Unknown protein	0
VIT_07s0005g02130	46.3817	1.02394	1.11024	0.293125	3.4932	0.000477268	0.00341862	TolB protein-related	vv50125Porters_cat_66_to_94
VIT_08s0007g01530	41.7407	-1.03151	-1.11957	0.295522	-3.49046	0.000482195	0.00344858	Zinc finger (C3HC4-type ring finger)	vv60078Other_zf-C3HC4
VIT_11s0016g00740	12.8089	1.59262	2.06782	0.456779	3.48664	0.000489138	0.00349559	Receptor-like protein kinase 3	0
VIT_16s0022g01430	14.7656	-1.49528	-1.85239	0.429179	-3.48404	0.000493907	0.00352567	Phosphate-induced protein 1	0
VIT_04s0008g07150	12.6206	-1.65084	-2.22303	0.474421	-3.47969	0.000501999	0.00357802	Aspartyl protease	0
VIT_17s0000g06130	8.59184	-1.73898	-2.53353	0.501003	-3.471	0.000518518	0.00368294	Glutathione S-transferase 9 GSTU9	vv10480Glutathione_metabolism
VIT_11s0016g04910	26.6175	1.23481	1.40368	0.355879	3.46976	0.00052093	0.00369621	PINOID	vv50004Auxin_transport vv50125Porters_cat_66_to_94
VIT_08s0007g08520	12.004	-1.62394	-2.15631	0.468312	-3.46764	0.000525042	0.0037212	Unknown protein	0
VIT_19s0014g00700	38.4013	-1.05589	-1.15288	0.304586	-3.46663	0.00052702	0.00373241	Leucine-rich repeat protein kinase	0
VIT_06s0009g03630	27.0905	1.24731	1.42411	0.359832	3.46637	0.000527546	0.00373474	CYP86A2	0
VIT_09s0002g05170	31.1553	-1.11153	-1.22823	0.321145	-3.46115	0.000537878	0.00380077	Unknown protein	0
VIT_18s0001g14260	7.19576	1.7979	2.87328	0.519777	3.45899	0.000542201	0.00382702	No hit	0
VIT_18s0001g07410	4.91461	1.88192	3.8272	0.544463	3.45648	0.000547284	0.00385697	Basic helix-loop-helix (bHLH) family	vv60011BHLH
VIT_18s0001g00510	525.893	-1.17087	-1.31079	0.338757	-3.45639	0.000547466	0.00385697	Prolyl endopeptidase	0
VIT_18s0001g02220	53.7485	1.06681	1.16946	0.309035	3.45208	0.000556281	0.00391075	Beta-galactosidase / lactase	vv10052Galactose_metabolism vv10511N-Glycan_degradation vv10600Sphingolipid_metabolism
VIT_06s0004g06580	37.7643	-1.04011	-1.13371	0.3018	-3.44635	0.000568214	0.00398531	PfkB-type carbohydrate kinase	0
VIT_01s0026g02500	5.02304	-1.87383	-3.8105	0.543882	-3.44529	0.000570437	0.00399941	Amino acid transport protein	vv50123Porters_cat_18_to_29
VIT_14s0006g03100	40.0561	-1.00026	-1.08278	0.290793	-3.43977	0.000582202	0.00407132	No hit	0
VIT_16s0098g01870	38.1482	1.10226	1.21665	0.320542	3.43874	0.000584432	0.00408389	SOS3 (salt overly sensitive 3)	0
VIT_02s0025g02190	19.778	-1.36225	-1.61299	0.396141	-3.43879	0.000584316	0.00408389	Short-chain dehydrogenase/reductase	0
VIT_01s0011g02420	5.3629	-1.88067	-4.02869	0.54706	-3.43778	0.000586505	0.00409686	Unknown	0
VIT_12s0059g01640	10.0207	1.67544	2.33976	0.487557	3.4364	0.000589499	0.00411473	Unknown protein	0
VIT_00s0262g00010	54.9824	-1.00424	-1.0878	0.292363	-3.43491	0.000592759	0.00413462	Receptor kinase RK20-1	0
VIT_06s0009g01420	18.7701	-1.34277	-1.58283	0.39101	-3.43412	0.000594479	0.00414489	Protease inhibitor/seed storage/lipid transfer protein (LTP)	0
VIT_06s0004g06630	22.3717	1.25268	1.43662	0.364947	3.43251	0.000598032	0.00416659	DTA2 (downstream target of AGL15 2)	0
VIT_00s0682g00050	10.9294	-1.65001	-2.26237	0.481944	-3.42366	0.000617845	0.00428881	Unknown	0
VIT_01s0026g00200	4.92	-1.86605	-3.83768	0.545096	-3.42334	0.000618576	0.00429231	Xyloglucan endotransglucosylase/hydrolase 28	vv40006Cell_wall
VIT_01s0150g00120	9.84287	1.64474	2.26328	0.48099	3.41949	0.00062738	0.00434064	Ethylene-responsive transcription factor ERF114	vv30008Ethylene_signaling vv60003AP2_EREBP
VIT_01s0011g04250	14.1856	1.52488	1.93882	0.446035	3.41875	0.000629101	0.00434936	Zinc finger (B-box type)	vv60073Orphans_zf-b_box
VIT_04s0023g03170	32.6102	-1.14021	-1.2716	0.333587	-3.41803	0.000630761	0.00435606	GDP-D-mannose-4,6-dehydratase (MUR1)	vv10051Fructose_and_mannose_metabolism
VIT_09s0002g01400	8.4365	-1.70274	-2.47023	0.49934	-3.40998	0.000649687	0.00447694	Myb domain protein 7	vv60044MYB
VIT_03s0063g02600	19.123	-1.35127	-1.60044	0.396336	-3.40941	0.000651032	0.00448294	Leucine-rich repeat transmembrane protein kinase	0
VIT_14s0030g00250	42.2352	-1.00883	-1.09565	0.296031	-3.40784	0.000654786	0.0045055	Sugar transporter ERD6-like 3	vv50121Porters_cat_1_to_6
VIT_01s0011g04820	404.072	1.42649	1.73489	0.419077	3.40389	0.000664328	0.00456617	Molecular chaperone DnaJ	vv50132Primary_active_transporter_cat_A5_to_A8
VIT_07s0031g02290	25.1666	-1.19415	-1.35174	0.350959	-3.40253	0.000667649	0.00458733	Phosphate carrier protein	vv50123Porters_cat_18_to_29
VIT_17s0000g05790	14.4899	1.47502	1.84003	0.433731	3.40077	0.000671976	0.00461537	Cupin, RmlC-type	0
VIT_00s2300g00010	24.7993	1.22167	1.39362	0.359551	3.39777	0.000679366	0.00465936	Acyltransferase	0
VIT_14s0066g00120	10.8232	-1.71187	-2.51744	0.504854	-3.39083	0.000696821	0.00476178	Unknown protein	0
VIT_08s0007g04580	18.3436	-1.37557	-1.65119	0.405854	-3.38932	0.00070066	0.00478628	UGT73C2 (UDP-glucosyl transferase 73C2)	0
VIT_17s0119g00080	26.1076	-1.33643	-1.58006	0.39486	-3.38456	0.000712922	0.0048595	Organic cation transport protein OCT1	vv50121Porters_cat_1_to_6
VIT_18s0117g00040	27.3885	1.17299	1.32332	0.346635	3.38394	0.000714542	0.00486703	No hit	0
VIT_03s0038g03410	208.712	-1.54662	-2.00032	0.458425	-3.37377	0.000741467	0.00503228	NAC domain containing protein 36	vv60046NAC
VIT_01s0011g05600	14.0395	-1.4691	-1.83832	0.435552	-3.37295	0.000743666	0.00504256	Receptor-like protein kinase	0
VIT_05s0077g01860	14.25	1.47345	1.85081	0.436886	3.37261	0.00074459	0.00504622	ERF (ethylene response factor) sub B-2	vv30008Ethylene_signaling vv60003AP2_EREBP
VIT_00s0169g00050	16.4843	1.42698	1.75506	0.423506	3.36943	0.000753235	0.00509567	No hit	0
VIT_00s1045g00010	19.397	1.31375	1.54785	0.390292	3.36606	0.000762498	0.00514543	Pentatricopeptide (PPR) repeat-containing protein	0
VIT_06s0061g01110	7.1228	1.76698	2.89628	0.525625	3.36168	0.000774696	0.00521842	Lecithine cholesterol acyltransferase	vv10564Glycerophospholipid_metabolism
VIT_14s0108g00830	14.7169	-1.48122	-1.86742	0.441233	-3.357	0.000787934	0.00529874	Myb domain protein 94	vv60044MYB
VIT_03s0180g00250	12.5531	1.49508	1.90155	0.445444	3.35639	0.000789683	0.00530613	Cinnamyl alcohol dehydrogenase	vv10940Phenylpropanoid_biosynthesis
VIT_16s0039g00340	19.5437	1.33316	1.58051	0.397231	3.35615	0.000790371	0.00530886	Harpin-induced protein-related	0
VIT_13s0106g00610	6.79887	-1.76045	-2.86815	0.524699	-3.35517	0.000793174	0.00532201	Tetracycline transporter	vv50121Porters_cat_1_to_6
VIT_06s0004g04370	8.94947	-1.69878	-2.52791	0.50646	-3.35422	0.000795885	0.0053383	Histone H4	0
VIT_10s0003g02070	8.00377	-1.71877	-2.61536	0.512457	-3.35398	0.000796589	0.00534113	Agamous (AG) floral homeotic protein	vv30009Flower_development vv60042MADS
VIT_06s0009g00530	12.8445	-1.59466	-2.14951	0.475585	-3.35305	0.000799259	0.00535713	ABC transporter G member 7	vv52010ABC_transporters
VIT_18s0001g06910	31.0219	-1.15444	-1.29869	0.344345	-3.35258	0.000800625	0.00536249	Purine permease 1 PUP1	vv10908Zeatin_biosynthesis vv50122Porters_cat_7_to_17
VIT_08s0007g08380	16.3359	-1.44588	-1.79612	0.431839	-3.3482	0.000813391	0.0054345	Cellulose synthase CESA3	vv30011Jasmonate_signaling vv40006Cell_wall
VIT_17s0000g05840	18.6764	-1.3525	-1.6194	0.403986	-3.3479	0.000814268	0.00543722	Calmodulin binding IQD31 (IQ-domain 31)	0
VIT_11s0149g00290	7.60154	-1.70365	-2.56089	0.509816	-3.34169	0.000832698	0.00554584	Receptor kinase CHRK1	0
VIT_11s0052g00240	17.1744	-1.42238	-1.74928	0.425683	-3.3414	0.000833556	0.00554959	Accelerated cell death 11 (ACD11)	0
VIT_11s0016g04760	33.8896	1.07826	1.19285	0.322845	3.33987	0.000838187	0.0055765	Unknown protein	0
VIT_05s0077g02280	11.5015	-1.67268	-2.43314	0.501692	-3.33409	0.000855793	0.00568814	Unknown protein	0
VIT_18s0001g12890	6.49162	-1.74626	-2.82685	0.52396	-3.33281	0.000859743	0.00570384	Jasmonate O-methyltransferase	vv10592alpha-Linolenic_acid_metabolism
VIT_13s0074g00760	33.4671	-1.06268	-1.17237	0.31911	-3.33013	0.000868053	0.00575291	Calmodulin-binding	0
VIT_16s0022g01830	34.852	-1.03814	-1.13949	0.312061	-3.32672	0.000878739	0.00580742	YLS7 (yellow-leaf-specific gene 7)	0
VIT_00s0194g00080	42.5831	-1.01827	-1.11289	0.306233	-3.32516	0.000883666	0.00583183	Phototropic-responsive NPH3	0
VIT_08s0056g01230	11.0737	-1.57067	-2.10738	0.472435	-3.32463	0.000885364	0.00583895	Cycling DOF factor 2	vv60015C2C2-DOF
VIT_13s0158g00090	6.00391	1.76085	2.98398	0.529947	3.3227	0.000891512	0.0058713	Unknown	0
VIT_01s0011g03660	35.3604	1.02488	1.12258	0.308531	3.3218	0.000894401	0.00588232	IMP dehydrogenase/GMP reductase	vv10230Purine_metabolism
VIT_13s0019g00780	8.69906	-1.67245	-2.47917	0.505492	-3.30856	0.000937761	0.00613736	Histone H4	0
VIT_06s0004g04450	7.89239	1.70371	2.6083	0.515136	3.30731	0.000941973	0.00615853	No hit	0
VIT_18s0001g15250	15.9961	1.44852	1.81551	0.438512	3.30327	0.000955657	0.00623935	Unknown	0
VIT_07s0130g00220	7.39735	1.74249	2.89761	0.527558	3.30294	0.00095677	0.00624446	Peroxidase ATP32, class III	vv10360Phenylalanine_metabolism vv10680Methane_metabolism
VIT_15s0021g01280	7.19481	-1.70452	-2.6525	0.516437	-3.30054	0.000964999	0.00628947	Cyclin-U4-1 (CycU4;1) CYCP4;1	vv44110Cell_cycle
VIT_02s0033g00800	35.8219	1.04187	1.14707	0.316286	3.29409	0.000987404	0.00640236	Nitrilase 4 (NIT4)	vv10910Nitrogen_metabolism
VIT_19s0014g03240	38.7097	-1.01582	-1.11208	0.308441	-3.2934	0.000989823	0.00640925	Beta-mannosidase 4	vv10511N-Glycan_degradation
VIT_00s0265g00170	30.0478	1.15479	1.30839	0.350692	3.2929	0.000991587	0.00641627	Lipoxygenase	vv10592alpha-Linolenic_acid_metabolism
VIT_00s1566g00010	35.9342	-1.12364	-1.26129	0.341847	-3.28697	0.0010127	0.00653722	UDP-rhamnose/rhamnosyltransferase	vv10942Anthocyanin_biosynthesis
VIT_18s0001g08550	24.0455	-1.20445	-1.382	0.366528	-3.28611	0.0010158	0.00655275	Squalene monooxygenase	vv10100Biosynthesis_of_steroids vv10900Terpenoid_biosynthesis
VIT_11s0118g00250	41.9595	-1.04972	-1.15801	0.319716	-3.28328	0.00102606	0.00661194	IMP dehydrogenase/GMP reductase	vv10230Purine_metabolism
VIT_00s0302g00010	9.92252	1.56475	2.12472	0.476621	3.283	0.00102708	0.00661421	Unknown protein	0
VIT_16s0098g00290	998.496	1.2477	1.45094	0.380652	3.27779	0.00104624	0.0067193	GLT1 (NADH-dependent glutamate synthase 1 gene)	vv10251Glutamate_metabolism vv10910Nitrogen_metabolism
VIT_04s0008g02920	43.2618	-1.0098	-1.10583	0.308067	-3.27785	0.001046	0.0067193	Desiccation protein PCC13-62 precursor	0
VIT_18s0122g00300	15.689	1.42431	1.77479	0.434567	3.27753	0.00104719	0.0067231	Unknown protein	0
VIT_13s0106g00250	5.63346	-1.77739	-3.4018	0.54241	-3.27683	0.00104979	0.00673751	Carboxylic ester hydrolase	0
VIT_06s0009g01140	35.1117	-1.21414	-1.39989	0.371118	-3.27158	0.00106948	0.00685456	Amino acid permease	vv50123Porters_cat_18_to_29
VIT_12s0035g00010	12.0157	-1.47439	-1.89209	0.450967	-3.26939	0.0010778	0.00690319	DNA (cytosine-5)-methyltransferase (ATHIM)	vv10271Methionine_metabolism
VIT_12s0057g00860	16.2289	-1.40281	-1.7336	0.429306	-3.26762	0.00108455	0.006937	CF9	vv34626Plant-pathogen_interaction
VIT_11s0016g01430	22.7809	1.17823	1.3464	0.360995	3.26385	0.00109911	0.00701825	Zinc finger (C3HC4-type ring finger)	vv60078Other_zf-C3HC4
VIT_16s0100g00620	6.37477	-1.71068	-2.78623	0.525378	-3.25609	0.00112957	0.00719571	Calmodulin-binding region IQD24	0
VIT_16s0022g02140	23.561	1.17384	1.34132	0.36072	3.25416	0.00113727	0.00723164	CYP704A2	0
VIT_18s0001g09750	32.7243	-1.04212	-1.15032	0.320247	-3.2541	0.00113751	0.00723164	S-domain receptor kinase	0
VIT_01s0011g01980	20.5123	-1.23238	-1.43198	0.378948	-3.2521	0.00114556	0.00727552	fasciclin arabinogalactan-protein (FLA21)	vv40006Cell_wall
VIT_02s0033g01340	26.4876	-1.15507	-1.31152	0.355307	-3.2509	0.00115039	0.00729879	Unknown protein	0
VIT_14s0060g02390	15.3444	-1.37004	-1.6761	0.421451	-3.25078	0.0011509	0.00729962	SRC2/SRC2 (soybean gene regulated BY cold-2)	0
VIT_14s0030g01020	14.9588	1.40107	1.73851	0.431148	3.24964	0.00115552	0.00732399	No hit	0
VIT_10s0116g00100	18.7372	-1.25532	-1.47092	0.386389	-3.24886	0.00115868	0.00734157	Strubbelig receptor family 8	0
VIT_04s0023g02480	30.2982	1.78099	3.68125	0.548298	3.24822	0.00116128	0.00735389	Dehydrin 1b	0
VIT_11s0016g04540	30.5094	-1.12176	-1.26404	0.345422	-3.24751	0.00116418	0.00736651	ABC transporter G member 22	vv52010ABC_transporters
VIT_16s0013g00890	8.33519	-1.66531	-2.51789	0.512795	-3.24752	0.00116416	0.00736651	Ethylene-responsive element binding factor	vv30008Ethylene_signaling vv60003AP2_EREBP
VIT_16s0098g01000	32.4451	1.18055	1.34982	0.364071	3.24263	0.0011843	0.0074838	No hit	0
VIT_16s0022g00960	17.323	-1.37808	-1.69448	0.425834	-3.23619	0.00121138	0.00764152	Invertase/pectin methylesterase inhibitor	vv40006Cell_wall
VIT_08s0007g01310	26.367	-1.21882	-1.41166	0.376649	-3.23597	0.00121232	0.00764293	Proton-dependent oligopeptide transport (POT) family protein	vv50122Porters_cat_7_to_17
VIT_11s0037g00940	13.4226	-1.45628	-1.866	0.450402	-3.23329	0.00122375	0.00770732	No hit	0
VIT_16s0039g02350	8.72092	-1.61473	-2.33599	0.499931	-3.22991	0.00123828	0.00778845	Dihydroflavonol 4-reductase	vv10941Flavonoid_biosynthesis
VIT_18s0001g00990	15.728	1.33417	1.6161	0.413326	3.22788	0.00124711	0.00783616	Calmodulin-domain protein kinase 9 CPK9	vv34626Plant-pathogen_interaction
VIT_18s0001g03910	1741.96	-1.49109	-1.94069	0.462049	-3.22713	0.00125038	0.00785407	Nitrate reductase 2 (NR2)	vv10910Nitrogen_metabolism vv34020Calcium_signaling_pathway
VIT_00s1240g00010	194.777	1.23595	1.44138	0.383386	3.22377	0.00126514	0.00793623	No hit	0
VIT_03s0088g00700	6.80297	-1.66727	-2.59818	0.517651	-3.22085	0.00127813	0.00800705	Pathogenesis related protein 1 precursor (pr1 gene)	vv30011Jasmonate_signaling vv34626Plant-pathogen_interaction
VIT_04s0008g05930	24.1989	1.15913	1.32426	0.360202	3.218	0.00129087	0.00807365	Zinc finger protein 3	vv60017C2H2
VIT_13s0019g04060	26.1152	-1.15521	-1.31613	0.358984	-3.218	0.00129089	0.00807365	MLO1	0
VIT_07s0005g02510	38.4575	1.06749	1.19082	0.332259	3.21284	0.0013143	0.00819833	Phytochrome interacting factor 3 (PIF3)	vv34710Circadian_rhythm vv60011BHLH
VIT_00s2776g00010	13.2906	-1.48128	-1.93736	0.461226	-3.21162	0.00131989	0.00822532	S-locus lectin protein kinase	0
VIT_00s0218g00200	33.2432	-1.01858	-1.12208	0.31746	-3.20853	0.00133415	0.00830838	UDP-glucuronosyl/UDP-glucosyltransferase	vv10040Pentose_glucuronate_interconversion vv10500Starch_and_sucrose_metabolism
VIT_04s0008g03240	40.7471	-1.02438	-1.13018	0.31936	-3.20759	0.00133851	0.00833007	BAM2 (big apical meristem 2)	vv30009Flower_development
VIT_06s0004g07650	30.5472	1.28242	1.52972	0.400395	3.20287	0.00136063	0.00846218	Taxadien-5-alpha-ol-O-acetyltransferase	vv10904Diterpenoid_biosynthesis
VIT_15s0046g02190	12.4487	-1.42755	-1.81623	0.445759	-3.20252	0.00136231	0.008467	WRKY DNA-binding protein 22	vv34626Plant-pathogen_interaction vv60066WRKY
VIT_00s0771g00020	29.6158	-1.08352	-1.21315	0.338347	-3.20239	0.00136294	0.00846815	Unknown protein	0
VIT_18s0001g13580	14.6817	-1.38026	-1.71502	0.431095	-3.20176	0.00136591	0.00847964	Kinesin motor protein	vv44810Regulation_of_actin_cytoskeleton
VIT_11s0016g01810	17.5182	-1.36637	-1.68353	0.426903	-3.20066	0.00137114	0.00850511	Unknown protein	0
VIT_02s0025g00240	12.0057	1.4855	1.96373	0.464249	3.19979	0.00137526	0.00852785	Beta-carotene hydroxylase	vv10906Carotenoid_biosynthesis
VIT_17s0000g08240	11.5145	-1.46781	-1.91228	0.45876	-3.19952	0.00137658	0.00853324	HT1 (high leaf temperature 1)	0
VIT_13s0019g02640	20.9724	-1.2477	-1.46714	0.390128	-3.19819	0.00138293	0.00855858	Subtilisin protease C1	0
VIT_18s0122g00180	78.8593	1.61986	2.36145	0.507065	3.19459	0.0014003	0.00865189	Calmodulin CML37	vv34020Calcium_signaling_pathway vv34626Plant-pathogen_interaction
VIT_10s0003g00140	17.7824	1.26258	1.49445	0.395284	3.1941	0.00140267	0.00865977	Ethylene-responsive transcription factor 9	vv30008Ethylene_signaling vv60003AP2_EREBP
VIT_04s0069g00010	27.1032	-1.16211	-1.33014	0.364279	-3.19017	0.0014219	0.00876818	Glutamate receptor protein	vv50101Channels_and_pores
VIT_00s0203g00150	24.606	-1.11712	-1.26432	0.350917	-3.18343	0.00145542	0.008934	Octicosapeptide/Phox/Bem1p (PB1) domain-containing protein	0
VIT_13s0074g00550	26.5434	-1.09448	-1.23161	0.34417	-3.18006	0.00147244	0.00902557	Amino acid transporter family	vv50123Porters_cat_18_to_29
VIT_13s0047g00040	25.6778	-1.11805	-1.26753	0.353136	-3.16605	0.00154524	0.00940591	ZIFL1 (Zinc induced facilitator 1)	vv50121Porters_cat_1_to_6
VIT_11s0016g04160	6.52144	-1.67868	-2.82751	0.531378	-3.1591	0.00158257	0.00959265	Sulfate transporter 3.5	vv50124Porters_cat_30_to_64
VIT_06s0004g08210	25.7544	-1.10279	-1.24616	0.349437	-3.1559	0.00160004	0.00968021	Receptor protein kinase	0
VIT_04s0044g01880	13.926	-1.38176	-1.73334	0.437953	-3.15505	0.00160471	0.00970534	Auxin Efflux Carrier	vv50004Auxin_transport vv50125Porters_cat_66_to_94
VIT_00s0274g00050	20.8681	-1.23238	-1.45058	0.390641	-3.15476	0.0016063	0.00971183	Unknown protein	0
VIT_10s0003g02190	6.78487	-1.65454	-2.65286	0.524657	-3.15357	0.00161284	0.00974827	Nodulin MtN3 family	0
VIT_08s0007g07630	7.90999	1.58929	2.33107	0.504044	3.15307	0.00161563	0.0097589	Tryptophan/tyrosine permease family	vv50124Porters_cat_30_to_64
VIT_03s0017g01370	32.5932	1.01167	1.11829	0.320949	3.15212	0.00162088	0.00978435	UDP-glycosyltransferase 85A8	0
VIT_08s0058g00090	22.1484	-1.18987	-1.38114	0.377571	-3.15138	0.00162498	0.00980283	Hcr9-Avr4-par1	0
VIT_12s0057g00930	25.3237	-1.12282	-1.27737	0.356733	-3.14751	0.00164669	0.00991163	Hydroxycinnamoyl-CoA:shikimate hydroxycinnamoyltransferase	vv10940Phenylpropanoid_biosynthesis
VIT_12s0035g00610	5.81787	-1.69454	-3.04174	0.538836	-3.14481	0.00166193	0.0099894	CYP82M1v3	0
VIT_16s0098g00420	27.4777	-1.06272	-1.19031	0.338774	-3.13697	0.00170705	0.0102293	Ser/Thr receptor-like kinase1	0
VIT_05s0020g03270	26.4158	-1.20611	-1.40921	0.384556	-3.13636	0.0017106	0.0102441	S-receptor kinase	0
VIT_00s0252g00040	27.5348	1.06066	1.18793	0.338366	3.13466	0.00172054	0.0102938	Cytokinin oxidase	vv10908Zeatin_biosynthesis
VIT_00s0194g00300	4.63201	-1.71518	-3.69396	0.547494	-3.13278	0.00173157	0.0103565	Proline-rich family protein	0
VIT_10s0003g00960	16.416	-1.33803	-1.65092	0.427705	-3.1284	0.00175761	0.0105023	Carboxylic ester hydrolase	0
VIT_05s0077g00190	18.6776	-1.24229	-1.47364	0.397579	-3.12463	0.00178026	0.0106242	Sodium-inducible calcium-binding protein (ACP1)	vv50123Porters_cat_18_to_29
VIT_05s0094g00470	10.1818	-1.4635	-1.9465	0.468724	-3.12231	0.00179437	0.0106959	Zinc finger (C3HC4-type ring finger)	vv60078Other_zf-C3HC4
VIT_18s0072g01220	20.954	1.18078	1.37295	0.378297	3.12131	0.00180046	0.0107244	ABC transporter G member 3	vv52010ABC_transporters
VIT_15s0046g03020	19.952	1.19791	1.4016	0.38425	3.11754	0.00182369	0.0108457	Pentatricopeptide (PPR) repeat-containing protein	0
VIT_14s0030g01550	18.5588	-1.27678	-1.53896	0.409649	-3.11678	0.00182838	0.0108667	Cysteine synthase 7, cytosolic	vv10272Cysteine_metabolism vv10450Selenoamino_acid_metabolism vv10920Sulfur_metabolism
VIT_02s0025g00210	10.7177	-1.44852	-1.91195	0.465487	-3.11184	0.00185925	0.0110328	fringe protein	0
VIT_14s0006g02260	13.8127	-1.37595	-1.73697	0.442277	-3.11106	0.00186415	0.0110585	MATE efflux family protein	vv50125Porters_cat_66_to_94
VIT_07s0031g01350	21.3775	-1.15086	-1.32563	0.369939	-3.11095	0.00186488	0.0110593	Unknown protein	0
VIT_09s0002g06880	5.54486	-1.66939	-2.95578	0.5373	-3.107	0.00188999	0.0111907	Beta-1,3-glucanase	0
VIT_17s0000g03750	15.1704	1.30828	1.60307	0.421476	3.10403	0.00190902	0.0112859	Chitin elicitor-binding CEBIP LysM domain-containing	vv34626Plant-pathogen_interaction
VIT_07s0031g01930	16.902	1.2748	1.53756	0.410692	3.10403	0.00190906	0.0112859	Myb TKI1 (TSL-kinase interacting protein 1)	vv60045MYBrelated
VIT_00s2531g00010	32.5498	1.0428	1.16597	0.33605	3.1031	0.00191504	0.0113071	Signal transducer	0
VIT_17s0000g02470	4.84691	-1.67966	-3.16707	0.541894	-3.09962	0.00193772	0.0114231	Thaumatin	0
VIT_00s0684g00020	4.86224	1.68067	3.17879	0.542495	3.09804	0.00194804	0.0114804	Calmodulin binding IQD20 (IQ-domain 20)	0
VIT_12s0059g02160	9.35942	-1.5768	-2.33945	0.509275	-3.09616	0.00196042	0.0115389	MATE efflux family protein	vv50125Porters_cat_66_to_94
VIT_15s0046g00730	33.6397	1.00206	1.11004	0.323769	3.09498	0.00196825	0.0115778	Auxin-responsive protein	vv30003Auxin_signaling
VIT_14s0030g01700	28.1126	1.02668	1.14387	0.331788	3.09439	0.00197219	0.0115938	Unknown	0
VIT_00s0324g00020	18.7418	1.19353	1.39737	0.385744	3.09411	0.00197407	0.0115976	Hydrolase, alpha/beta fold	0
VIT_17s0000g06290	8.93023	1.52463	2.15366	0.493075	3.09209	0.00198753	0.0116694	Lipase GDSL	0
VIT_18s0001g12900	7.64997	-1.57588	-2.35987	0.51067	-3.08591	0.00202931	0.0118741	S-adenosyl-L-methionine:salicylic acid carboxyl methyltransferase	vv10360Phenylalanine_metabolism
VIT_05s0020g03910	7.41341	-1.59614	-2.47127	0.517374	-3.08508	0.00203494	0.0118997	Ribosomal protein S3A (RPS3aA) 40S	vv23010Ribosome
VIT_02s0012g00960	18.0498	1.23317	1.46874	0.399734	3.08497	0.00203574	0.0119007	1-deoxy-D-xylulose-5-phosphate synthase	vv10100Biosynthesis_of_steroids
VIT_01s0011g06500	14.285	-1.31097	-1.61209	0.425043	-3.08432	0.00204016	0.0119191	NADPH-dependent codeinone reductase	vv10950Alkaloid_biosynthesis_I
VIT_02s0154g00320	8.55388	-1.55465	-2.28114	0.504401	-3.08218	0.00205492	0.0119929	Protease inhibitor/seed storage/lipid transfer protein (LTP)	0
VIT_15s0021g01130	7.59849	-1.5611	-2.30813	0.506546	-3.08185	0.00205718	0.0119963	Rho GTPase; Rho GTP binding protein	0
VIT_12s0028g02490	24.5924	1.08841	1.23451	0.353519	3.07878	0.0020785	0.0121131	No hit	0
VIT_09s0002g03030	29.393	-1.04377	-1.16939	0.339068	-3.07836	0.0020814	0.0121226	FRK1 (FLG22-induced receptor-like kinase 1)	vv34626Plant-pathogen_interaction
VIT_01s0011g05980	21.0043	-1.17552	-1.37215	0.382679	-3.07182	0.00212759	0.0123673	No hit	0
VIT_05s0020g04330	30.3905	1.01861	1.13444	0.331645	3.0714	0.00213061	0.0123786	Ca2+-ATPase 13 ACA13, plasma membrane	vv34020Calcium_signaling_pathway vv50131Primary_active_transporter_cat_A2_to_A4
VIT_00s0253g00060	41.1523	1.00912	1.12053	0.328707	3.06997	0.00214079	0.0124301	OBF binding protein 2	vv60015C2C2-DOF
VIT_11s0149g00360	15.5781	1.28205	1.56334	0.417914	3.06774	0.00215686	0.0125119	No hit	0
VIT_18s0001g10480	13.8849	-1.32021	-1.63722	0.430553	-3.06631	0.00216716	0.0125678	Unknown protein	0
VIT_12s0059g00960	23.0356	-1.12775	-1.29668	0.367855	-3.06575	0.00217123	0.0125875	Cellulose synthase CSLB04	vv40006Cell_wall
VIT_18s0076g00200	8.6362	-1.56233	-2.33685	0.51053	-3.0602	0.00221186	0.0128034	DELLA protein RGL2 (RGA-like protein 2)	vv30010Gibberellin_signaling vv60032GRAS
VIT_18s0001g02610	22.4677	-1.10479	-1.26221	0.36133	-3.05757	0.00223139	0.0129046	Caffeic acid methyltransferase	vv10940Phenylpropanoid_biosynthesis
VIT_05s0062g00720	12.8636	1.37596	1.76006	0.450261	3.05593	0.00224366	0.0129637	UDP-glucoronosyl/UDP-glucosyl transferase UGT75C1	vv10942Anthocyanin_biosynthesis
VIT_11s0016g00590	5.41017	-1.64011	-2.89449	0.536936	-3.05457	0.00225383	0.0130145	Invertase/pectin methylesterase inhibitor	vv40006Cell_wall
VIT_09s0070g00620	33.2566	-1.01455	-1.13011	0.33228	-3.05329	0.00226344	0.01305	Leucine-rich repeat family protein	0
VIT_15s0021g00330	14.0492	-1.36975	-1.74943	0.448888	-3.05142	0.0022776	0.0131196	Proton-dependent oligopeptide transport (POT) family protein	vv50122Porters_cat_7_to_17
VIT_18s0166g00050	24.684	-1.24621	-1.49616	0.408826	-3.04826	0.00230173	0.0132304	EFR (EF-TU receptor)	vv34626Plant-pathogen_interaction
VIT_01s0011g04270	43.0784	-1.02469	-1.14473	0.336236	-3.04752	0.00230736	0.0132521	Receptor kinase homolog LRK10	0
VIT_09s0002g07750	40.3967	-1.03345	-1.15755	0.339519	-3.04387	0.00233557	0.0133923	Disease resistance protein	0
VIT_10s0003g03660	16.102	-1.24439	-1.49879	0.409445	-3.03922	0.00237189	0.0135512	Beta-amyrin synthase	vv10900Terpenoid_biosynthesis
VIT_01s0026g02270	8.18194	-1.51503	-2.18253	0.498487	-3.03925	0.00237165	0.0135512	Kinase	0
VIT_00s0324g00080	22.8849	1.17319	1.37365	0.386715	3.03374	0.00241546	0.0137876	UDP-glucoronosyl and UDP-glucosyl transferase	0
VIT_07s0255g00150	26.1985	-1.04932	-1.18226	0.34611	-3.03176	0.00243129	0.0138571	Kinase	0
VIT_00s0299g00110	27.5421	-1.11428	-1.27931	0.367629	-3.031	0.00243744	0.0138837	Glycoprotein homolog, related	0
VIT_00s0406g00010	110.145	-1.28655	-1.57684	0.424503	-3.03073	0.00243964	0.0138921	Beta-hexosaminidase beta chain precursor	vv10511N-Glycan_degradation vv10530Aminosugars_metabolism
VIT_07s0151g00880	23.6862	1.07252	1.21687	0.354066	3.02916	0.00245234	0.0139559	Unknown protein	0
VIT_11s0118g00130	28.1693	1.06991	1.21435	0.353201	3.0292	0.00245206	0.0139559	Disease resistance protein	0
VIT_00s0776g00010	29.0395	1.06792	1.20971	0.353023	3.02507	0.00248573	0.0141162	Strubbelig receptor family 3	0
VIT_18s0001g11590	15.2503	-1.2795	-1.56956	0.423377	-3.02214	0.00250994	0.0142365	Dual-specific kinase DSK1	0
VIT_02s0025g01360	6.90723	-1.54895	-2.35347	0.513113	-3.01873	0.00253837	0.0143719	Ethylene-responsive transcription factor related to APETALA2 4	vv30008Ethylene_signaling vv60003AP2_EREBP
VIT_14s0081g00400	11.2846	1.46646	2.04527	0.486228	3.01598	0.00256149	0.0144841	Ankyrin repeat	vv50108Accessory_factors_involved_in_transport
VIT_09s0096g00200	15.1832	-1.27584	-1.56457	0.423309	-3.01397	0.00257852	0.0145513	RPS5 (resistant to p. syringae 5)	vv34627R_proteins_from_Plant-pathogen_interaction
VIT_01s0026g02740	24.4173	-1.09191	-1.24892	0.362922	-3.00866	0.00262403	0.0147552	No hit	0
VIT_18s0001g06140	11.1522	-1.4384	-1.95205	0.478077	-3.00872	0.00262354	0.0147552	Phosphate-induced protein 1	0
VIT_09s0054g00160	10.9265	-1.40702	-1.86285	0.468249	-3.00486	0.00265701	0.0149096	Ceramidase	vv10600Sphingolipid_metabolism
VIT_19s0014g02170	26.1213	1.06033	1.20166	0.352958	3.00414	0.00266335	0.0149407	4-amino-4-deoxychorismate lyase	vv10790Folate_biosynthesis
VIT_18s0001g12680	26.5903	1.20155	1.42749	0.400081	3.00328	0.00267091	0.014972	Unknown protein	0
VIT_04s0044g00750	14.9492	-1.28672	-1.59016	0.428445	-3.00323	0.0026713	0.014972	S-receptor kinase	0
VIT_19s0014g03380	11.548	-1.38801	-1.81771	0.462467	-3.00132	0.00268814	0.015044	3'(2') 5'-bisphosphate nucleotidase	vv10920Sulfur_metabolism
VIT_07s0104g01440	10.6635	-1.40995	-1.88479	0.471445	-2.9907	0.00278334	0.0155216	Phototropic-responsive NPH3	0
VIT_00s0347g00030	5.94648	1.58201	2.62264	0.52937	2.98849	0.00280363	0.0156117	Zinc finger (B-box type)	vv60073Orphans_zf-b_box
VIT_18s0001g08810	18.1124	-1.22143	-1.4689	0.408974	-2.98656	0.00282138	0.0156967	Unknown protein	0
VIT_11s0016g02480	24.7473	1.11528	1.29003	0.373811	2.98353	0.00284942	0.0158247	2,3-diketo-5-methylthio-1-phosphopentane phosphatase	0
VIT_00s0652g00010	24.2855	1.07546	1.22721	0.360643	2.98207	0.0028631	0.0158773	Dof zinc finger protein DOF1.4	vv60015C2C2-DOF
VIT_10s0003g05030	26.1625	1.07495	1.22851	0.360815	2.97922	0.00288982	0.016002	Leucine-rich repeat family protein	0
VIT_11s0016g05790	12.2666	1.39224	1.84261	0.467332	2.97912	0.00289077	0.0160026	Unknown	0
VIT_02s0025g04960	26.4358	1.01524	1.13877	0.340831	2.97871	0.00289461	0.0160145	Unknown protein	0
VIT_01s0011g03850	18.2049	-1.25693	-1.53791	0.421968	-2.97872	0.00289455	0.0160145	Unknown protein	0
VIT_08s0040g01530	16.8062	1.22316	1.47408	0.410728	2.97804	0.00290101	0.0160452	Pentatricopeptide (PPR) repeat-containing protein	0
VIT_08s0007g00200	16.3779	-1.23513	-1.49597	0.414813	-2.97756	0.00290552	0.0160654	Ankyrin repeat	vv50108Accessory_factors_involved_in_transport
VIT_04s0044g00860	15.145	1.28767	1.6035	0.43288	2.97466	0.00293311	0.0162035	Protein BRUSHY 1 (Protein TONSOKU) (Protein MGOUN 3)	0
VIT_19s0015g00240	5.41257	-1.59821	-2.85034	0.537981	-2.97076	0.00297069	0.0163587	No hit	0
VIT_14s0006g03210	13.5573	-1.28375	-1.59534	0.43224	-2.97	0.00297802	0.0163943	Unknown	0
VIT_00s2365g00010	26.5556	-1.01274	-1.13693	0.341108	-2.96897	0.00298801	0.0164349	Kinase	0
VIT_14s0068g00270	14.9651	1.26797	1.56671	0.427413	2.96662	0.00301094	0.0165514	Hydroxyproline-rich glycoprotein	vv40006Cell_wall
VIT_19s0085g01110	6.92389	1.53501	2.36552	0.517587	2.96571	0.0030199	0.016591	Aspartyl protease	0
VIT_03s0038g01610	16.6401	1.21709	1.46843	0.410484	2.96501	0.00302676	0.0166067	R protein PRF disease resistance protein	vv34627R_proteins_from_Plant-pathogen_interaction
VIT_09s0070g00300	4.68544	1.61364	3.14373	0.545069	2.96043	0.00307207	0.0168043	fiddlehead-like protein	0
VIT_10s0042g00220	21.6817	1.10394	1.27553	0.373138	2.95853	0.00309107	0.0168936	Pentatricopeptide (PPR) repeat-containing	0
VIT_19s0014g03840	18.0086	1.16507	1.37659	0.39398	2.95718	0.00310472	0.0169632	Unknown protein	0
VIT_13s0067g01070	646.024	-1.06937	-1.22078	0.361673	-2.95672	0.00310926	0.0169796	Cys-3-His zinc finger protein	vv60018C3H
VIT_01s0010g02740	14.2215	-1.27387	-1.58063	0.43086	-2.95658	0.00311068	0.0169811	4-coumarate-CoA ligase	vv10940Phenylpropanoid_biosynthesis vv50104Group_translocators
VIT_00s0173g00140	16.2954	1.20729	1.45344	0.409263	2.94992	0.00317855	0.0173066	No hit	0
VIT_17s0000g03190	22.3447	-1.08635	-1.24965	0.36854	-2.94771	0.00320138	0.0174208	Glycosyl transferase family 28 protein	vv10550Peptidoglycan_biosynthesis
VIT_09s0070g00950	22.5018	1.10448	1.27859	0.374815	2.94673	0.00321151	0.0174609	CTV.22	0
VIT_06s0004g05160	12.9189	1.29356	1.62585	0.439326	2.94443	0.00323555	0.0175713	Pentatricopeptide (PPR) repeat-containing protein	0
VIT_05s0051g00660	25.3876	1.03767	1.17624	0.353192	2.93797	0.00330372	0.0179055	Octicosapeptide/Phox/Bem1p; Protein kinase	0
VIT_09s0002g04130	17.8625	-1.19541	-1.4353	0.407393	-2.9343	0.00334301	0.018077	Proton-dependent oligopeptide transport (POT) family protein	vv50122Porters_cat_7_to_17
VIT_03s0063g00010	10.2933	-1.42846	-1.98113	0.487362	-2.931	0.00337872	0.0182564	LRX2 (leucine-rich repeat/extensin 2)	vv40006Cell_wall
VIT_10s0003g02830	16.6685	-1.18494	-1.418	0.404495	-2.92944	0.00339575	0.0183359	O-acetyltransferase	0
VIT_09s0002g04490	27.2651	1.04821	1.19251	0.357855	2.92915	0.00339892	0.0183425	PDX1 (pyridoxine biosynthesis 1.3)	vv10750Vitamin_B6_metabolism
VIT_06s0004g00980	12.8495	-1.27753	-1.59794	0.436675	-2.92559	0.00343799	0.0185216	Dirigent protein pDIR9	0
VIT_05s0049g01320	14.3603	-1.30928	-1.66883	0.447818	-2.92368	0.00345918	0.0186093	Unknown protein	0
VIT_12s0028g02810	13.6062	-1.36665	-1.8044	0.467485	-2.9234	0.0034623	0.0186207	Isoflavone methyltransferase/ Orcinol O-methyltransferase 1 oomt1	vv10943Isoflavonoid_biosynthesis
VIT_05s0077g00730	27.1589	-1.07503	-1.23457	0.367866	-2.92233	0.00347422	0.0186689	WRKY DNA-binding protein 48	vv60066WRKY
VIT_10s0092g00580	5.14952	1.57237	2.79283	0.538371	2.9206	0.00349356	0.0187568	No hit	0
VIT_12s0028g02410	15.9942	1.21639	1.47655	0.416692	2.91916	0.00350977	0.0188224	1-aminocyclopropane-1-carboxylate oxidase	vv10640Propanoate_metabolism vv30008Ethylene_signaling
VIT_13s0106g00440	10.6822	-1.4019	-1.90985	0.480368	-2.91839	0.00351845	0.0188636	Carboxylic ester hydrolase	0
VIT_00s0202g00050	10.2173	1.40587	1.92147	0.481815	2.91787	0.00352435	0.0188899	Unknown	0
VIT_16s0013g01700	23.5369	-1.08194	-1.24703	0.371555	-2.91192	0.00359219	0.0192044	Disease resistance protein	0
VIT_16s0013g02090	8.44636	1.42771	2.005	0.490686	2.90963	0.00361853	0.0193179	F-box family protein	0
VIT_04s0023g00430	7.97149	-1.47349	-2.1713	0.506496	-2.90918	0.00362379	0.0193351	Tyrosine specific protein phosphatase	0
VIT_16s0022g01710	10.9371	-1.37639	-1.84261	0.473418	-2.90734	0.00364511	0.0194269	Ser/Thr receptor-like kinase1	0
VIT_09s0070g00640	21.3554	-1.084	-1.25211	0.37362	-2.90134	0.00371572	0.0197419	Disease resistance protein	0
VIT_18s0157g00180	21.5449	-1.10066	-1.27852	0.379358	-2.90138	0.00371521	0.0197419	S-adenosylmethionine carrier 1	vv50123Porters_cat_18_to_29
VIT_03s0038g02850	23.2372	1.06197	1.21928	0.366263	2.89946	0.00373804	0.0198493	Protein phosphatase 2 (formerly 2A), regulatory subunit B'	vv23015mRNA_surveillance_pathway
VIT_08s0040g02520	23.3373	1.03344	1.1772	0.358436	2.8832	0.00393657	0.0206883	Inositol-1,4,5-trisphosphate 5-phosphatase CVP2, type I	vv10562Inositol_phosphate_metabolism vv34070Phosphatidylinositol_signaling_system
VIT_09s0002g02950	24.5837	1.07394	1.23945	0.372525	2.88288	0.00394062	0.0207034	No hit	0
VIT_07s0005g05960	5.52896	-1.53282	-2.56795	0.531714	-2.8828	0.00394163	0.0207034	Cytokinin dehydrogenase 5 precursor	vv10908Zeatin_biosynthesis
VIT_18s0089g00370	19.3752	-1.18791	-1.43416	0.412585	-2.87919	0.00398693	0.0209123	Carboxyesterase18 CXE18	0
VIT_00s0193g00080	16.4193	1.17226	1.4071	0.407334	2.87789	0.0040035	0.0209759	Ankyrin	vv50108Accessory_factors_involved_in_transport
VIT_03s0180g00140	24.646	-1.02286	-1.16155	0.355488	-2.87733	0.00401057	0.0209896	Acetyl xylan esterase AxeA	0
VIT_16s0098g00030	17.9297	-1.14365	-1.35694	0.397579	-2.87653	0.00402079	0.0210373	Receptor kinase LRK10	0
VIT_03s0017g02120	25.0082	-1.23227	-1.51872	0.42864	-2.87484	0.0040423	0.0211265	UDP-glucose flavonoid 3-O-glucosyltransferase 2	vv10941Flavonoid_biosynthesis
VIT_14s0066g02210	19.0777	-1.13618	-1.34687	0.396393	-2.86629	0.00415319	0.0216043	Binding	0
VIT_08s0040g00130	4.54751	-1.56379	-3.1047	0.54613	-2.8634	0.0041912	0.0217742	Copper-binding family protein	0
VIT_00s0173g00230	17.3016	1.1666	1.40173	0.407653	2.86176	0.00421299	0.0218793	No hit	0
VIT_08s0007g01170	20.0287	1.10982	1.30302	0.387963	2.86063	0.00422805	0.0219394	S-receptor kinase	0
VIT_09s0002g07690	24.7377	1.02874	1.17299	0.3597	2.86	0.00423639	0.0219706	NADPH quinone oxidoreductase-like protein	vv10740Riboflavin_metabolism
VIT_18s0089g01230	8.96062	1.39091	1.9327	0.487164	2.85511	0.00430219	0.0222386	fructokinase-2	vv10051Fructose_and_mannose_metabolism vv10500Starch_and_sucrose_metabolism
VIT_06s0004g00490	12.991	-1.25298	-1.57522	0.439177	-2.85301	0.00433067	0.0223735	Ethylene-responsive transcription factor related to APETALA2 11	vv30008Ethylene_signaling vv60003AP2_EREBP
VIT_03s0038g02870	19.2792	1.11347	1.30918	0.390541	2.85109	0.004357	0.022485	Pentatricopeptide (PPR) repeat-containing protein	0
VIT_18s0001g15230	26.1316	-1.04229	-1.19492	0.366003	-2.84777	0.00440263	0.0226956	Unknown	0
VIT_00s1356g00010	12.2225	-1.26138	-1.59395	0.443027	-2.8472	0.0044106	0.0227243	Zinc finger (C2H2 type) family	vv60017C2H2
VIT_05s0029g01580	9.20563	1.37121	1.87578	0.482128	2.84408	0.00445404	0.0229169	Ankyrin repeat protein	0
VIT_18s0001g11730	16.014	1.1736	1.41859	0.412642	2.84411	0.00445363	0.0229169	No hit	0
VIT_08s0058g00690	25.1559	-1.13608	-1.35108	0.400689	-2.83532	0.00457794	0.0234585	WRKY DNA-binding protein 33	vv34626Plant-pathogen_interaction vv60066WRKY
VIT_16s0039g02850	4.9811	-1.53042	-2.78492	0.541112	-2.82829	0.00467978	0.0238832	Unknown	0
VIT_15s0048g02710	22.8376	-1.0154	-1.15739	0.359146	-2.82726	0.00469477	0.0239338	No hit	0
VIT_08s0007g05840	5.62121	-1.50641	-2.54816	0.532806	-2.82731	0.00469409	0.0239338	No hit	0
VIT_00s2376g00010	24.7377	-1.00161	-1.13708	0.354771	-2.82324	0.00475403	0.0242033	NADH dehydrogenase, putative	vv10190Oxidative_phosphorylation vv50134Primary_active_transporter_cat_D1
VIT_07s0031g01460	17.6967	-1.11521	-1.31841	0.395233	-2.82166	0.00477753	0.0242902	Nuclear transcription factor Y subunit B-3	vv60021CCAAT
VIT_09s0002g07810	15.234	-1.24503	-1.56704	0.441358	-2.82092	0.00478869	0.0243285	No hit	0
VIT_18s0001g13800	11.46	-1.28226	-1.65514	0.45473	-2.81982	0.004805	0.024397	CYP71AT2v2	0
VIT_06s0004g05170	15.3426	1.18163	1.44016	0.419227	2.81859	0.00482352	0.0244648	Lectin protein kinase	0
VIT_04s0008g05110	11.974	-1.28833	-1.6673	0.457078	-2.81862	0.004823	0.0244648	Unknown	0
VIT_12s0057g01070	7.54928	1.42978	2.12994	0.507819	2.81553	0.00486965	0.0246589	S-adenosyl-L-methionine:salicylic acid carboxyl methyltransferase	vv10360Phenylalanine_metabolism
VIT_02s0087g00560	26.2704	1.02102	1.16746	0.363472	2.80908	0.00496839	0.0250716	Unknown protein	0
VIT_18s0001g14770	16.9888	1.18085	1.44309	0.420685	2.80697	0.00500106	0.0252062	Lipase 3 (EXL3) family II extracellular	0
VIT_06s0080g00660	30.6882	1.0159	1.15991	0.362127	2.80536	0.00502604	0.0253152	No hit	0
VIT_00s0340g00050	9.85991	-1.32448	-1.77039	0.472427	-2.80356	0.0050542	0.0254299	Endo-1,4-beta-glucanase korrigan (KOR)	vv40006Cell_wall
VIT_14s0108g01260	9.35799	-1.38005	-1.94178	0.492968	-2.79947	0.00511867	0.0256722	Unknown protein	0
VIT_14s0081g00420	15.2293	1.20975	1.50459	0.432149	2.79938	0.00512012	0.0256726	Ankyrin repeat	vv50108Accessory_factors_involved_in_transport
VIT_08s0007g07490	7.00885	1.45511	2.27509	0.519891	2.79887	0.00512822	0.0257064	Binding	0
VIT_18s0001g14910	22.58	-1.01083	-1.15537	0.36166	-2.79496	0.00519062	0.0259779	Mannitol dehydrogenase	vv10051Fructose_and_mannose_metabolism
VIT_01s0011g04460	20.8632	-1.05024	-1.2165	0.375977	-2.79337	0.00521618	0.0260781	MATE efflux family protein	vv50125Porters_cat_66_to_94
VIT_01s0127g00140	21.6002	1.03106	1.18721	0.369452	2.79078	0.00525819	0.0262579	Cysteine-rich receptor-like protein kinase 2	0
VIT_18s0001g06840	8.37321	-1.38055	-1.95148	0.495073	-2.78857	0.00529411	0.0264118	Peroxidase GvPx2b class III	vv10360Phenylalanine_metabolism vv10680Methane_metabolism
VIT_05s0077g00520	17.07	-1.20875	-1.50228	0.433637	-2.78747	0.00531222	0.0264855	Gibberellin 2-oxidase	vv10904Diterpenoid_biosynthesis
VIT_05s0049g01400	18.4635	-1.08133	-1.26871	0.388297	-2.78481	0.0053559	0.0266353	Alcohol oxidase	vv10680Methane_metabolism
VIT_01s0010g03860	7.60798	-1.42349	-2.12708	0.511259	-2.78428	0.00536467	0.0266652	Unknown	0
VIT_12s0059g00880	9.33472	-1.32985	-1.80227	0.478451	-2.7795	0.00544429	0.0270183	WRKY DNA-binding protein 6	vv60066WRKY
VIT_03s0063g00710	21.9015	-1.02189	-1.17391	0.367713	-2.77905	0.0054518	0.0270485	Carboxyesterase 12; CXE12	0
VIT_12s0034g02580	7.46715	-1.41035	-2.08347	0.508015	-2.77619	0.00550003	0.0272448	Leucine Rich Repeat receptor-like kinase	0
VIT_01s0011g03440	6.64422	-1.44943	-2.28718	0.522633	-2.77332	0.00554876	0.027449	DNA mismatch repair protein	0
VIT_01s0010g01570	18.5359	1.09183	1.29281	0.394897	2.76485	0.0056949	0.0279899	Pentatricopeptide (PPR) repeat-containing	0
VIT_17s0000g06170	10.8974	1.28577	1.68868	0.465166	2.7641	0.00570796	0.0280395	Pentatricopeptide (PPR) repeat-containing	0
VIT_05s0062g01140	5.06067	1.49577	2.78934	0.543503	2.75208	0.00592173	0.0289541	Aromatic and neutral transporter 1	vv50123Porters_cat_18_to_29
VIT_08s0007g01160	21.3145	1.06393	1.24858	0.386903	2.74986	0.00596213	0.0290935	S-receptor kinase	0
VIT_09s0096g00420	21.3795	-1.06764	-1.25241	0.388827	-2.74579	0.00603661	0.029432	RPS5 (resistant to p. syringae 5)	vv34627R_proteins_from_Plant-pathogen_interaction
VIT_07s0191g00020	7.82256	-1.41498	-2.15448	0.515851	-2.74301	0.00608794	0.0296287	No hit	0
VIT_18s0001g11860	6.51224	-1.4469	-2.3287	0.527484	-2.74303	0.00608753	0.0296287	Polygalacturonate 4-alpha-galacturonosyltransferase	vv40006Cell_wall
VIT_05s0020g00890	5.99279	-1.44715	-2.36798	0.528886	-2.73623	0.00621481	0.0301452	P-glycoprotein 11	vv52010ABC_transporters
VIT_00s0213g00080	6.98953	1.4488	2.41248	0.529959	2.7338	0.00626072	0.0303289	No hit	0
VIT_11s0052g00060	4.62636	1.49203	2.97283	0.54599	2.73271	0.00628158	0.0303988	No hit	0
VIT_17s0000g02560	24.8126	1.03726	1.20434	0.379569	2.73273	0.00628124	0.0303988	No hit	0
VIT_18s0001g11480	8.3503	1.39339	2.06899	0.510401	2.73	0.00633348	0.0306107	CYP82C4	0
VIT_17s0000g08480	9.84582	1.28678	1.71593	0.471698	2.72797	0.00637248	0.0307603	ATMYB66/WER/WER1 (WEREWOLF 1)	vv44110Cell_cycle vv60044MYB
VIT_05s0020g04810	7.08818	-1.44351	-2.36491	0.529511	-2.72612	0.00640843	0.0309018	Lipase GDSL 7	vv50101Channels_and_pores
VIT_06s0004g06410	9.82066	-1.31004	-1.78165	0.480603	-2.72582	0.00641424	0.0309062	Anthocyanidin 3-O-glucosyltransferase	vv10942Anthocyanin_biosynthesis
VIT_04s0008g07370	12.9061	-1.27352	-1.67735	0.467581	-2.72363	0.0064568	0.0310954	Glutamine dumper 2	0
VIT_06s0004g08140	19.8167	1.04232	1.21691	0.382929	2.72198	0.00648929	0.03122	Unknown	0
VIT_04s0008g03950	16.0334	-1.148	-1.40517	0.421772	-2.72186	0.00649161	0.0312232	RD22	0
VIT_00s0218g00100	15.9746	-1.20472	-1.52314	0.444378	-2.71103	0.00670753	0.032053	Metal transporter Nramp6	vv50124Porters_cat_30_to_64
VIT_18s0166g00190	8.46254	-1.34924	-1.92412	0.497694	-2.71099	0.00670826	0.032053	U-box domain-containing protein	0
VIT_12s0134g00390	13.2312	-1.17569	-1.46382	0.434095	-2.70837	0.00676146	0.0322577	S-locus lectin protein kinase family	0
VIT_15s0048g01600	17.4965	-1.08799	-1.29626	0.402157	-2.70538	0.00682269	0.0324869	Geraniol 10-hydroxylase	vv10902Monoterpenoid_biosynthesis
VIT_15s0046g02410	6.91299	-1.40377	-2.16486	0.518969	-2.70492	0.00683217	0.0325217	Aquaporin TMP-C	vv50101Channels_and_pores
VIT_06s0061g01230	17.2894	-1.06567	-1.25832	0.394151	-2.70372	0.00685689	0.0325983	Cellulose synthase CSLA02	vv40006Cell_wall
VIT_02s0025g00140	17.1944	-1.07389	-1.27356	0.397303	-2.70296	0.00687251	0.0326604	Ring-H2 zinc finger protein RHA1b	0
VIT_08s0040g01800	8.34162	-1.32757	-1.86685	0.492181	-2.69733	0.00698978	0.0331217	BTB/POZ; NPH3	0
VIT_18s0001g13980	5.20624	-1.43877	-2.43806	0.533746	-2.6956	0.00702615	0.0332606	Auxin responsive SAUR protein	vv30003Auxin_signaling
VIT_00s0266g00090	5.14578	-1.4427	-2.46241	0.535175	-2.69576	0.00702288	0.0332606	ARK3 (Arabidopsis Receptor Kinase 3)	0
VIT_03s0063g00350	5.71188	-1.42428	-2.32296	0.528917	-2.69283	0.00708489	0.03348	Unknown	0
VIT_18s0001g12020	12.034	-1.28284	-1.72433	0.476746	-2.69083	0.00712748	0.033656	Brassinosteroid Signaling positive regulator (BZR1)	vv30005Brassinosteroids_signaling vv60010BES1
VIT_19s0090g01040	13.1138	1.17947	1.47831	0.438566	2.68938	0.00715849	0.0337641	No hit	0
VIT_14s0006g02850	15.9952	1.12636	1.37396	0.418953	2.68851	0.00717723	0.0338216	BEE1 (BR Enhanced expression 1)	vv60011BHLH
VIT_07s0151g00250	13.6002	-1.217	-1.56563	0.453053	-2.68621	0.00722674	0.0340141	Chlorophyllase	vv10860Porphyrin_and_chlorophyll_metabolism
VIT_19s0090g01470	11.4104	-1.2561	-1.66114	0.468044	-2.68371	0.00728092	0.0342095	Protease inhibitor/seed storage/lipid transfer protein (LTP)	0
VIT_00s2847g00010	8.30314	-1.33349	-1.89709	0.49705	-2.6828	0.00730077	0.0342857	S-locus lectin protein kinase	0
VIT_03s0038g01750	8.88002	1.29411	1.77257	0.48251	2.68205	0.00731729	0.0343121	Disease resistance RPP8 2	0
VIT_01s0011g02030	24.6316	-1.01124	-1.17321	0.37773	-2.67716	0.00742497	0.0347299	Serine carboxypeptidase S10	0
VIT_19s0090g00840	5.61418	-1.41382	-2.30782	0.529289	-2.67117	0.00755872	0.0352777	WRKY DNA-binding protein 6	vv60066WRKY
VIT_19s0015g01320	18.5412	-1.02382	-1.19551	0.383634	-2.66875	0.00761344	0.035463	Calcium exchanger 5	vv50123Porters_cat_18_to_29
VIT_03s0038g04020	5.29524	-1.42569	-2.43039	0.53431	-2.66827	0.0076242	0.0355044	Polygalacturonase GH28	vv40006Cell_wall
VIT_18s0072g00130	9.26998	1.28857	1.76184	0.483013	2.66778	0.00763539	0.035539	No hit	0
VIT_16s0098g01090	10.2122	1.27405	1.72691	0.478277	2.66382	0.00772578	0.0358889	PEPR1 (PEP1 receptor 1)	0
VIT_13s0019g05370	11.4671	-1.22992	-1.60457	0.461905	-2.66271	0.00775148	0.0359995	Histone H2B	0
VIT_18s0001g14970	12.6642	1.16687	1.46395	0.438433	2.66146	0.0077803	0.0361003	Pentatricopeptide (PPR) repeat-containing	0
VIT_16s0039g02820	8.36772	1.33036	1.9216	0.500094	2.66022	0.00780903	0.0361976	Unknown	0
VIT_00s0463g00030	25.5941	-1.00738	-1.16888	0.378784	-2.65951	0.00782537	0.0362304	Ca2+-transporting ATPase type 2 isoform 8	vv34020Calcium_signaling_pathway vv50131Primary_active_transporter_cat_A2_to_A4
VIT_00s0194g00070	19.2257	-1.01099	-1.17572	0.380191	-2.65915	0.00783382	0.0362383	Constans-like 10	vv30009Flower_development vv34710Circadian_rhythm vv60014C2C2-CO
VIT_00s0184g00040	10.5933	-1.2558	-1.67638	0.472782	-2.6562	0.00790263	0.0364951	Mini-chromosome maintenance protein MCM6	vv23030DNA_replication vv44110Cell_cycle
VIT_04s0044g00870	9.19764	-1.29985	-1.80645	0.489605	-2.6549	0.00793327	0.0366008	U-box domain containing protein	0
VIT_07s0031g00760	10.8831	-1.224	-1.59657	0.461265	-2.65357	0.00796461	0.0367185	EF hand	0
VIT_06s0004g03980	8.87791	-1.30041	-1.81785	0.490278	-2.65239	0.00799236	0.0368105	Ankyrin	vv50108Accessory_factors_involved_in_transport
VIT_06s0004g06330	12.2404	-1.17343	-1.48111	0.442521	-2.65169	0.00800912	0.0368697	No hit	0
VIT_09s0002g00450	8.24308	-1.31611	-1.87041	0.496414	-2.65123	0.00801983	0.036901	Subtilase	0
VIT_06s0004g06370	6.50078	-1.3859	-2.19291	0.522953	-2.65014	0.00804573	0.0369956	UDP-glucose: anthocyanidin 5,3-O-glucosyltransferase	vv10942Anthocyanin_biosynthesis
VIT_18s0001g14760	12.796	-1.20126	-1.54556	0.453364	-2.64966	0.00805739	0.0370287	Lipase 3 (EXL3) family II extracellular	0
VIT_18s0072g01030	11.9639	1.21089	1.57207	0.458531	2.64079	0.00827125	0.0378275	CPK4 (calcium-dependent protein kinase 4)	vv30001ABA_signaling vv34626Plant-pathogen_interaction
[truncated: 35 more rows]

## Sheet: Table_S8
Gene	baseMean	log2FoldChange	lfcMLE	lfcSE	stat	pvalue	FDR	Function	Vitisnet
[truncated: 4,120 more rows]

## Sheet: Table_S9
Day 4	Day 8	Day 4|Day 8
[truncated: 1,790 more rows]

## Sheet: Table_S10
P-value	FDR	x	n	X	N	Description	Treatment	Type	Genes in test set
[truncated: 67 more rows]

[truncated: 1 more sheets: Table_S11]
